# Supplementary material for: Comprehensive Genetic Map of Muscle Lipidome Reveals Novel Insights Into Flavor Variation in Ruminant Meat
Source: Adv Sci (Weinh). 2025 Aug 11;12(40):e06900. doi: 10.1002/advs.202506900 (PMC12561217; doi:10.1002/advs.202506900)
Supplement: Supplementary file 2 — Supporting Information [file ADVS-12-e06900-s001.xlsx]

## Sheet: Readme
Table S1. Lipids identification by widely targeted lipidomics in sheep longissimus thoracis muscle
Table S2. Heritability assessment of lipids
Table S3. The pairwise Spearman correlations of 947 lipid levels
Table S4. Volatile flavor compounds identified by GC-IMS in glyceride/glycerophospholipid groups
Table S5. Discriminant effect of PLS-DA model
Table S6. Summary of genome-wide significant associations identified by mGWAS
Table S7. Identification of differentially volatile compounds related to LPS (18:1_0:0), MGDG (16:0_18:1), and MGDG (16:1_18:1) levels
Table S8. Identification of differentially volatile compounds related to MGDG(16:0_18:2) and MGDG(16:1_18:2) levels
Table S9. Genetic parameter estimates for 14 glycerides
Table S10. Identification of differentially volatile compounds related to 13 TGs and DG(16:0_16:1) levels
Table S11. Correlation between glycerides and meat quality
Table S12. Identification of differentially volatile compounds related to PE(20:4_20:0) levels
Table S13. Detailed information of sequencing samples in this study

## Sheet: Table S1
Table S1 Lipids identification by widely targeted lipidomics in sheep longissimus thoracis muscle
Lipid ID	Compounds	Class I	Class II	Q1 (Da)	Molecular Weight (Da)	Ionization model	Formula	HMDB	lipidmaps ID	Pubchem CID	CAS	ChEBI	Metlin	7-1	7-2	7-3	7-4	7-5	7-6	7-7	7-8	7-9	7-10	7-11	7-12	7-13	7-14	7-15	7-16	7-17	7-18	7-19	7-20	7-21	7-22	7-23	7-24	7-25	7-26	7-27	7-28	7-29	7-30	7-31	7-32	7-33	7-34	7-35	7-36
LIPID-N-0010	Ursocholic acid	Sterol lipid	BA	407.4	408.288	[M-H]-	C24H40O5	HMDB0000917	LMST04010088	122340	2955-27-3	81240	5871	28733	100690	57450	56267	70074	41747	98731	66298	62226	92159	62565	85112	72711	99411	122000	56683	79062	77123	15688	85166	89288	71235	145450	35202	80176	32265	104230	67383	48674	119020	100120	111690	56591	88628	79571	94421
LIPID-N-0015	Glycocholic acid	Sterol lipid	BA	464.4	465.309	[M-H]-	C26H43NO6	HMDB0000138	LMST05030001	23617285	475-31-0	17687	-	78300	179900	133260	73990	296070	51400	132910	87767	75237	273710	77144	118600	117430	222870	276910	84290	94429	113490	71054	87790	136740	85378	360460	122600	150310	57969	157140	76074	68668	300890	333960	210010	67884	142090	128340	77019
LIPID-N-0016	Taurochenodeoxycholic acid	Sterol lipid	BA	498.5	499.297	[M-H]-	C26H45NO6S	HMDB0000951	LMST05040005	387316	516-35-8	16525	5897	106070	69096	15017	96939	94434	78141	98718	98660	31971	52941	31068	42760	49236	23935	20337	22575	12866	27971	230440	232070	41363	41881	62407	37382	27404	31978	13239	154600	39826	154500	48424	49835	78140	81042	70507	32056
LIPID-N-0017	Taurocholic acid	Sterol lipid	BA	514.7	515.292	[M-H]-	C26H45NO7S	HMDB0000036	LMST05040001	6675	81-24-3	28865	5104	46522	31257	8818.4	37643	26390	30352	1594.2	4019	17908	31322	16455	28115	29425	11641	7015.6	8671.3	7775.4	20431	126090	121270	21164	2873.2	17855	12964	4262.7	3716.6	4106.3	89590	27034	34871	10241	22175	32834	20752	30430	5216.7
LIPID-N-0022	12,13-EpOME	Fatty acyl	Eicosanoid	295.227	296.235	[M-H]-	C18H32O3	HMDB0004702	-	5356421	-	38299	-	2694.1	2873.3	9616.2	4212.3	938.4	1771.1	6757.1	2402.7	2765.8	1768.5	3124.7	2324.4	4200.4	4236.9	12950	4696.5	2803.6	1751.8	3190.4	3311.5	3410.4	2476.1	3656	4578.1	2736.9	2209.2	3253.8	3397	796.62	4510.9	8526.5	3421.7	1832.6	6813.6	1420.7	1526.9
LIPID-N-0023	9,10-EpOME	Fatty acyl	Eicosanoid	295.227	296.235	[M-H]-	C18H32O3	HMDB0004701	-	5283018	65167-83-1	34494	-	78.278	1429.4	2985.7	1740.8	724.32	198.76	3561.2	1589.8	1427.6	1268.5	1429.4	315.74	3098.5	1022.2	2266.8	954.41	1665.6	197.26	1350.6	791.14	1575.8	275.61	957.1	4765.9	2614.6	1029.4	2116.1	989.97	319.43	520.2	2111.9	1904	1506.4	633.78	794.11	830.6
LIPID-N-0032	15-oxoETE	Fatty acyl	Eicosanoid	317.212	318.219	[M-H]-	C20H30O3	HMDB0010210	LMFA03060051	5280701	81416-72-0	15559	-	55782	45069	57348	36996	52464	31289	81610	43668	47420	27532	44608	53858	42195	46725	40383	22182	63165	57091	42829	36013	32356	43999	52812	61545	57984	24634	55209	42122	36838	49286	60336	31730	41895	56463	52433	46960
LIPID-N-0062	TxB3	Fatty acyl	Eicosanoid	367.212	368.22	[M-H]-	C20H32O6	HMDB0005099	LMFA03030016	6438711	71953-80-5	-	-	7045.2	19437	5396.6	8356.9	7212.4	11455	7702.4	9504.5	10024	11419	7544	17053	39799	13475	12042	4668.8	13986	9780.8	9233.5	13821	9031.1	10873	12979	13649	13060	16475	4576	5813.7	9337.8	21452	16223	19447	9740.6	25996	11382	7794.5
LIPID-N-0067	FFA(10:0)	Fatty acyl	FFA	171.139	172.146	[M-H]-	C10H20O2	HMDB0000511	LMFA01010010	2969	-	30813	336	2663800	2833800	2511300	2841400	2684600	1835200	1950100	2960800	2425000	2723300	3245800	2447400	2299400	2421700	1631400	2401000	2846700	3273800	3317600	1848200	2527100	3205000	2054800	2672800	2499400	3116800	1777500	3329400	2226800	2903800	1888000	2223100	3029700	2281200	2363300	2372200
LIPID-N-0071	FFA(14:0)	Fatty acyl	FFA	227.201	228.209	[M-H]-	C14H28O2	HMDB0000806	LMFA01010014	11005	-	28875	196	143110	97811	123780	131540	195150	119710	160110	157710	234090	159840	203400	89968	190990	115520	172340	226370	105930	87805	261160	178980	155890	77500	108430	65070	138490	123480	80934	193500	144050	195450	123890	106800	177570	136840	190260	134540
LIPID-N-0072	FFA(15:0)	Fatty acyl	FFA	241.217	242.225	[M-H]-	C15H30O2	HMDB0000826	LMFA01010015	13849	-	42504	5789	87244	42461	64111	99516	114780	91540	70969	77828	254770	177180	164940	41998	188550	46327	155590	199590	49669	35788	259150	125050	62560	39357	62678	44225	60368	39833	71133	156490	142340	53063	112450	87176	225900	113140	256970	120720
LIPID-N-0073	FFA(16:0)	Fatty acyl	FFA	255.232	256.24	[M-H]-	C16H32O2	HMDB0000220	LMFA01010001	985	-	15756	187	711960	635350	782220	651050	566280	691050	1152500	734980	894260	940800	813390	594800	837100	638860	896470	828450	753440	518290	1073900	664560	669740	539270	781290	668800	770700	545770	505950	692180	824440	836450	857750	629200	964130	986680	871850	768600
LIPID-N-0074	FFA(17:0)	Fatty acyl	FFA	269.248	270.256	[M-H]-	C17H34O2	HMDB0002259	LMFA01010017	10465	-	32365	6578	80220	97935	117770	89443	70114	128180	166420	112950	134660	133190	107790	87940	84247	53038	153580	87199	112710	42372	155630	119340	55047	63587	82126	80780	97196	66829	109110	87059	89128	109770	47818	115870	139450	152700	86853	99155
LIPID-N-0075	FFA(18:0)	Fatty acyl	FFA	283.264	284.272	[M-H]-	C18H36O2	HMDB0000827	LMFA01010018	5281	-	28842	189	3081100	2776500	2819600	2515100	3341500	2378700	3448000	3843700	2806700	3056700	2785000	3008700	3114200	3564500	3268300	3197900	2605600	2682600	4754600	2272200	4389500	2510900	2717400	4009700	3405400	3311800	2027600	3011800	2693400	5185400	2889900	2507100	2851100	4376800	3276200	2612300
LIPID-N-0076	FFA(20:0)	Fatty acyl	FFA	311.295	312.303	[M-H]-	C20H40O2	HMDB0002212	LMFA01010020	10467	-	28822	401	2532400	2942300	1265700	2101300	4247300	2129100	1042500	3895400	2169800	2782800	2090500	4063300	2740300	5494900	2094500	3336400	1336100	3621400	6093400	2057000	7279000	3848900	1678200	4735700	4164700	4971100	1813400	2515200	2048700	4515300	1624700	1942600	882790	2797500	3640300	1824200
LIPID-N-0082	FFA(16:1)	Fatty acyl	FFA	253.217	254.225	[M-H]-	C16H30O2	HMDB0003229	LMFA01030054	445638	-	28716	188	12568	14390	36771	19301	16212	12635	31308	11060	26746	26327	13329	11045	23303	4123.8	44192	22814	8784.3	16623	23195	16054	14193	11815	13379	11983	8807.1	9815.9	19458	19223	13712	28077	19720	12523	16690	36137	19488	10485
LIPID-N-0084	FFA(18:1)	Fatty acyl	FFA	281.248	282.256	[M-H]-	C18H34O2	HMDB0000207	LMFA01030061	445639	-	16196	190	196640	299510	697720	548600	226190	193540	649200	261300	455980	289960	340200	323340	380540	431540	811340	352470	531870	270080	394640	409400	240530	263890	221780	421260	242700	281500	278860	459610	466750	452040	541240	426030	411380	827760	276780	234640
LIPID-N-0090	FFA(18:2)	Fatty acyl	FFA	279.232	280.24	[M-H]-	C18H32O2	HMDB0012535	LMFA01030110	5283141	-	63977	-	83183	105130	202030	181910	98353	110410	174490	96426	174350	119780	122640	102670	179940	147200	257890	166010	149920	110420	194690	148940	132390	101680	104940	152460	107750	106880	95839	170540	195090	139540	185450	137230	173920	207140	144980	76488
LIPID-N-0098	FFA(20:4)	Fatty acyl	FFA	303.232	304.24	[M-H]-	C20H32O2	HMDB0001043	LMFA01030173	5282840	-	15843	193	35908	60167	82021	92107	40218	44712	60065	45050	60374	70080	47541	61738	79670	82380	125580	81927	66619	49296	59993	59391	69560	71536	51430	86432	32331	52438	38851	51205	120620	53388	114140	70170	73318	84989	62669	78244
LIPID-N-0099	FFA(22:4)	Fatty acyl	FFA	331.264	332.272	[M-H]-	C22H36O2	HMDB0034295	LMFA01030177	5282938	-	-	-	16414	18101	31406	29695	17434	2401.2	23444	29106	20801	46748	19233	10773	22613	40410	46799	35134	25975	11685	18259	22039	27153	18929	21626	17844	23198	22188	23603	14051	49293	19738	33736	16844	31061	25210	18274	26179
LIPID-N-0100	FFA(24:4)	Fatty acyl	FFA	359.295	360.303	[M-H]-	C24H40O2	-	LMFA01030805	6440264	-	-	-	52062	62556	95307	46123	32805	55824	85633	59126	40931	78028	48618	58578	60374	56425	77020	44087	61002	52325	38720	30473	67525	56615	101970	79852	86788	35231	45256	26108	46472	78924	95275	56766	71634	70052	66438	63299
LIPID-N-0105	FFA(24:6)	Fatty acyl	FFA	355.264	356.272	[M-H]-	C24H36O2	HMDB0002007	LMFA01030822	11792612	-	77366	6430	215040	288160	232940	189480	170470	182230	273710	186750	201200	260700	189360	188410	202050	233710	283260	228230	264250	179670	242250	186020	208780	185420	236260	230060	255530	166010	212420	187120	253560	265460	252170	210390	213410	270090	199470	213510
LIPID-N-0166	LPG(16:0/0:0)	Glycerophospholipid	LPG	483.272	484.28	[M-H]-	C22H45O9P	-	LMGP04050008	42607483	-	-	-	8074.8	11591	14662	10306	10851	10002	18201	9942.4	8855.5	10573	6576.8	16672	7565.3	10515	19936	5779.1	10744	13428	9350.5	11560	9117.9	10991	6719.1	9828.1	8163.2	11739	6196.2	8451.8	15790	20868	16335	8425.3	9462.1	20998	12396	11530
LIPID-N-0167	LPG(18:0/0:0)	Glycerophospholipid	LPG	511.304	512.311	[M-H]-	C24H49O9P	-	LMGP04050009	42607484	-	-	-	2633	4740.1	8515.2	2892.3	7891.1	3586.9	10008	6090.8	2876.2	5451	2476.8	7848.4	3469.8	2745.4	6810.3	2743.4	5629.9	2734.5	5550.3	2744.2	3199.4	2772.6	2953.6	3492.5	2662.9	3419.2	2334.2	3599.4	4523.6	7064.9	6167	4094.9	3258.2	8734.2	4113.5	4355.7
LIPID-N-0170	LPG(18:1/0:0)	Glycerophospholipid	LPG	509.288	510.296	[M-H]-	C24H47O9P	-	LMGP04050006	9547135	-	-	-	40715	51035	68645	46525	40706	35912	58445	39065	43484	43795	29571	57196	37575	41764	83573	29913	48395	47933	39519	38423	36594	37500	33518	40867	34439	45055	28242	36019	50919	77835	75616	43584	38712	95685	55505	37322
LIPID-N-0171	LPG(18:2/0:0)	Glycerophospholipid	LPG	507.272	508.28	[M-H]-	C24H45O9P	-	LMGP04050014	52927437	-	-	-	12786	8804.3	19747	15129	15609	11587	22367	13955	10037	15899	9854.6	10711	16234	14095	32113	17906	11061	11080	19074	13185	17487	7670.1	16428	14052	11209	14255	16741	13717	16661	26459	24540	10297	17918	25877	15879	7465.9
LIPID-N-0172	LPG(20:4/0:0)	Glycerophospholipid	LPG	531.27	532.28	[M-H]-	C26H45O9P	-	LMGP04050010	42607485	-	-	-	3570.4	5086.2	7986.9	5462.9	4360.3	3610.8	4909	3986.1	3735.9	3714.2	1831.3	4982.2	4403	1445.1	8782.4	4100.1	3853.8	3394.8	5797.7	3256.6	4648	3064.5	2880.8	4360.4	2643.1	3467.4	3108	2425.4	7852.4	3748.1	6763.1	3794.9	3584.6	8037.7	5562.7	4796.3
LIPID-N-0175	LPI(16:0/0:0)	Glycerophospholipid	LPI	571.288	572.296	[M-H]-	C25H49O12P	-	LMGP06050002	42607493	-	-	-	1234.3	1193.4	1981.2	2113.2	638.74	1195	2037.4	1264.3	1547.6	1134.1	1210.9	885.85	1242.6	1694	2813.5	788.53	1696.5	704.27	873.95	845.29	1200.1	2184.7	849.1	1053.7	2118.8	2112.3	919	774.09	850.77	3602.2	3247.2	320.19	1068.6	2637.3	2199	1476.3
LIPID-N-0176	LPI(18:0/0:0)	Glycerophospholipid	LPI	599.32	600.327	[M-H]-	C27H53O12P	HMDB0061696	LMGP06050004	71581135	327620-46-2	-	-	16994	17909	27550	16215	18541	13964	33627	17304	18891	17582	20549	20018	20277	15450	37460	18004	20524	19290	18168	11626	12701	18298	13313	18454	14791	17261	12251	13711	19494	32101	31835	16856	13343	28496	17945	16390
LIPID-N-0178	LPI(18:1/0:0)	Glycerophospholipid	LPI	597.304	598.312	[M-H]-	C27H51O12P	-	LMGP06050005	42607496	-	-	-	9217.9	4211.9	5698.8	8484.3	5112.3	4938.8	7827.6	6374.2	5725.9	5994.7	8595.7	9812.2	7328	2908.2	31317	5085	9646.1	5800.5	8246.7	2458.1	4791.4	12223	9206.8	5714.5	6335.2	8752.4	2175.4	3884.3	7155.6	12529	15515	11832	7307	15094	12241	3056.6
LIPID-N-0179	LPI(18:2/0:0)	Glycerophospholipid	LPI	595.288	596.296	[M-H]-	C27H49O12P	-	LMGP06050010	52928605	-	-	-	3695.2	2023.9	2712	4516.9	3457.2	2129.9	2227.3	2255.4	1832.7	3918.5	3821.8	953.77	2017.8	2008	4678.7	7291.2	5373.8	1460.7	4483	1902	3214.5	2903.5	9838.8	3217	1776.3	4374.2	2473.3	3297.6	3571.4	3842.1	7267.6	4106.5	2055.7	4122	6265.9	2364.8
LIPID-N-0180	LPI(20:3/0:0)	Glycerophospholipid	LPI	621.304	622.312	[M-H]-	C29H51O12P	-	LMGP06050021	52928616	-	-	-	2781.2	1869.6	2099	3752.6	2991.6	2019.8	1755.9	2769.1	2467.5	2255.4	2330.5	2400	1768.2	2173.7	8664.9	2183.9	3301.7	1344.3	2251	3306.2	3371.8	2578	2918.7	3526.3	2626.5	3179.6	1956.1	1533.3	2128.4	1690	5768.6	2177	1665.2	2761.2	2406.4	1498.3
LIPID-N-0181	LPI(20:4/0:0)	Glycerophospholipid	LPI	619.288	620.296	[M-H]-	C29H49O12P	-	LMGP06050006	42607497	-	-	-	8129.2	3880.6	2906.1	7993.7	6821.1	6932.1	5144.6	5914.6	4080.9	5874.1	10745	4058	4687.6	4914.5	17108	9652.2	5204.9	3311	6213.7	3434.6	4589.2	9292.2	5488.1	5438.7	6959.1	6062.4	3092.5	2557.5	9095.1	9803.3	13992	7018.4	4291	15538	9084	6507.9
LIPID-N-0187	LPS(18:0/0:0)	Glycerophospholipid	LPS	524.299	525.307	[M-H]-	C24H48NO9P	HMDB0240606	LMGP03050006	42607474	119786-67-3	-	-	1965.1	2433.2	3890	2177	3166.3	2253.1	3025.4	2613.8	2528.9	4766.8	3260.8	1977.5	1170.3	2146.2	8048.7	3484.2	1987.3	2500.9	3962.6	2255.3	1966.6	1867.3	2052.9	5713.3	2153.4	2007.4	2983.4	2383.9	3337.2	1387.2	4095.8	5430.2	2030.1	4508.9	1725.3	2096.4
LIPID-N-0192	LPS(18:1/0:0)	Glycerophospholipid	LPS	522.283	523.291	[M-H]-	C24H46NO9P	HMDB0240603	LMGP03050001	9547099	89319-60-8	-	-	19880	34241	30658	43597	28147	22576	48715	31071	26866	15297	24573	27363	26925	13202	63525	22298	25027	27173	19383	24704	19186	32368	29403	30802	24956	18401	34361	16595	15746	37149	38254	19450	15926	46461	30268	24214
LIPID-N-0196	LPS(18:2/0:0)	Glycerophospholipid	LPS	520.268	521.275	[M-H]-	C24H44NO9P	-	LMGP03050011	52926279	-	-	-	5783.8	6333.3	8463.8	8270.4	2874.8	3076.1	7553.6	9776.9	4353	4165.2	8577.4	4234.7	4754.3	3845.5	21213	10408	7609.7	11844	7363.4	4927.3	9474.2	6621.2	8435.8	9954.5	6037.8	8808	8080.3	11584	5074	10094	15024	4445.4	3299.5	5303.7	4194.9	6645.6
LIPID-N-0197	LPS(20:3/0:0)	Glycerophospholipid	LPS	546.283	547.291	[M-H]-	C26H46NO9P	-	LMGP03050022	52926290	-	-	-	2577.9	3230.7	3596.1	1799.7	1317.6	1415.2	2095.9	3016.2	1504	1994.9	1991.3	657.6	2082.5	2845.6	6782.8	850.22	3524.8	3596.6	939.53	947.59	616.75	2695.4	1711.1	2570.7	1224	1429.1	2126.8	372.48	1305.9	1354.2	3386	1893.1	1789.3	3549.5	2209.2	2497.9
LIPID-N-0198	LPS(20:4/0:0)	Glycerophospholipid	LPS	544.268	545.275	[M-H]-	C26H44NO9P	-	LMGP03050007	42607475	-	-	-	18446	16504	15561	15370	7917.5	10565	10612	20893	14422	8423.7	11458	8760.5	16025	8238.2	39074	11096	26764	19871	9782.4	14331	12020	24729	12100	36030	16862	16061	22133	14493	9033.3	19804	40633	8618.1	13624	13504	10533	14153
LIPID-N-0200	LPS(22:5/0:0)	Glycerophospholipid	LPS	570.283	571.291	[M-H]-	C28H46NO9P	-	-	-	-	-	-	3741.5	1361.9	2656.1	1781.4	1520.9	3169.1	684.08	2868.7	1773.8	1349.2	2349.9	449.3	2809.5	2133.7	3702.8	2356.7	2709.4	2350	1447.1	1570.9	3057.6	4567.1	1447	3056.7	2578.5	1584.1	4147.6	1974.9	1998.2	4144	5174.8	2227.7	2270.5	1410.2	619.16	2781.5
LIPID-N-0201	LPS(22:6/0:0)	Glycerophospholipid	LPS	568.268	569.275	[M-H]-	C28H44NO9P	-	LMGP03050013	52926281	-	-	-	3554.4	1460.4	2294.8	1871.7	1773.2	1261.6	2607.4	3750.9	1299.2	2511.7	2301.7	1256.4	1978.5	1255.8	3680.7	2865.7	3271.9	3791.4	2405.9	1192.8	1531.6	4411	1673.6	5302	3457.1	3272.5	2085.8	1458.8	1871.1	2615.8	3860.2	2617.4	3911.7	2656.3	2273.7	1499.5
LIPID-N-0203	PC(16:0_14:0)	Glycerophospholipid	PC	750.529	705.531	[M+COOH]-	C38H76NO8P	HMDB0007965	LMGP01010560	24778679	-	75304	-	54498	52355	106580	115290	83430	54540	114260	77514	87316	102980	97745	97744	78535	56161	110870	112300	93047	92588	73282	66786	108420	68093	51435	80903	88307	74034	95883	130310	104470	116720	112120	65518	58100	117100	57629	144350
LIPID-N-0206	PC(16:0_16:0)	Glycerophospholipid	PC	778.56	733.562	[M+COOH]-	C40H80NO8P	HMDB0000564	LMGP01010564	452110	63-89-8	72999	5548	752400	753510	1126300	910230	766470	701140	924480	744570	705180	988270	872410	847890	686230	748890	1113300	1082600	846210	924280	924340	766220	1099200	972090	733140	800790	754210	590290	799800	842240	962150	574810	942350	808310	833020	949410	618800	1001600
LIPID-N-0210	PC(18:0_18:0)	Glycerophospholipid	PC	834.622	789.625	[M+COOH]-	C44H88NO8P	HMDB0008036	LMGP01010006	94190	-	83718	-	14772	24832	42355	25815	53141	23869	23806	31561	22130	38258	28849	15575	19405	24457	32245	42992	35941	34056	28007	25545	23919	28917	22810	36532	18729	16767	19695	18814	32208	26582	21982	31535	19395	25658	21462	20850
LIPID-N-0216	PC(16:0_16:1)	Glycerophospholipid	PC	776.544	731.547	[M+COOH]-	C40H78NO8P	HMDB0007969	LMGP01010566	6443788	-	74000	-	1345600	1516900	1669500	1095300	1076400	1320300	2485500	1034100	1152000	923760	1139800	2170900	1166800	818500	2131600	503250	1383500	1339800	1019000	857880	705820	1643100	616110	764920	1664600	1324900	637370	616290	1021800	1087700	1562200	843030	782720	2505900	885950	2696900
LIPID-N-0217	PC(14:0_18:1)	Glycerophospholipid	PC	776.544	731.547	[M+COOH]-	C40H78NO8P	HMDB0007872	LMGP01010490	24778618	-	73793	-	59540	42562	149690	75782	79715	83543	163740	105550	124070	91917	120230	154280	94379	89936	193300	100110	156390	76536	91540	114080	42326	79349	110380	75795	81896	73263	64423	63941	91375	73322	37551	45686	62579	138160	64507	130940
LIPID-N-0220	PC(18:0_18:1)	Glycerophospholipid	PC	832.607	787.609	[M+COOH]-	C44H86NO8P	HMDB0008037	LMGP01010750	24778815	-	86109	-	2835400	4463500	4488800	4363400	3985600	2920700	5224000	3110200	3344400	3161500	2032400	5179500	3682200	3077000	4971500	1651500	3454500	3264700	3251700	2490800	3144900	3557700	3138600	2976500	3725500	2671100	1924400	2444800	3133900	4229600	4139700	2780700	2229200	6149900	2904400	5425700
LIPID-N-0221	PC(16:0_20:1)	Glycerophospholipid	PC	832.607	787.609	[M+COOH]-	C44H86NO8P	HMDB0007978	LMGP01011468	52922418	-	84575	-	30718	28979	37184	21703	19308	20364	16316	28615	15177	37332	52977	23009	37562	22212	42933	25109	25719	28184	23647	25733	51144	23407	29836	25537	17569	19668	17273	35192	26428	33305	28040	22177	17482	33110	19985	23767
LIPID-N-0225	PC(18:1_22:0)	Glycerophospholipid	PC	888.669	843.672	[M+COOH]-	C48H94NO8P	HMDB0008531	LMGP01010839	24779108	-	-	-	1485.5	1827	3215.4	2394.9	751.01	1898.7	2285.2	2396.8	1762.9	2284.2	5547.9	4823.1	4647.1	375	3775.3	825.26	2707.9	1313.6	1766.9	1186.2	10580	3696.8	1561.1	2841.2	1502.4	2197.3	1005.7	3759.3	2652.1	1501.7	2135.8	816.83	1572	2000.8	1310.3	1630
LIPID-N-0227	PC(24:0_18:1)	Glycerophospholipid	PC	916.701	871.703	[M+COOH]-	C50H98NO8P	HMDB0008283	LMGP01011026	24779051	-	86216	-	680.05	1293.1	1583.9	319.74	1283.4	1260.5	996.65	1689	1011.1	553.08	2659.6	1722.7	2444.2	385.79	1128.4	849.66	608.08	835.15	883.45	358.64	5352.9	1527.9	1617.7	1623.5	660.78	2372.9	389.57	2759.3	665.14	1221.3	1505.4	1055.1	870.24	1377.4	141.98	827.51
LIPID-N-0228	PC(16:1_16:1)	Glycerophospholipid	PC	774.529	729.531	[M+COOH]-	C40H76NO8P	HMDB0008002	LMGP01010682	24778764	-	83717	-	104770	80319	104360	73338	93964	178950	274430	67533	57725	61968	49538	201780	144550	45888	163510	24957	66159	95511	82136	35124	49658	145630	67109	34265	201520	147530	39238	50049	77583	107930	123530	69827	67999	213170	52242	221740
LIPID-N-0231	PC(16:1_18:1)	Glycerophospholipid	PC	802.56	757.562	[M+COOH]-	C42H80NO8P	HMDB0008004	LMGP01010678	24778766	-	84810	-	1192500	1188800	1262200	750160	1027000	1380300	1981500	945800	773860	736340	757950	1982900	1376700	652270	1959200	449670	1069800	1088700	1111400	459060	636460	1364900	609710	515800	1711900	1225600	599850	575890	757340	1038000	1340900	800050	755160	2150300	736770	2197800
LIPID-N-0234	PC(17:0_18:2)	Glycerophospholipid	PC	816.575	771.578	[M+COOH]-	C43H82NO8P	-	LMGP01011505	52922491	-	-	-	287160	291580	624590	271380	307560	258460	364320	402240	212850	442370	511000	111610	271130	426850	817160	570100	246060	281680	535890	398190	563650	313090	747120	394990	195200	359530	361760	409460	313790	324080	459900	553890	350920	335630	357160	256830
LIPID-N-0235	PC(18:1_18:1)	Glycerophospholipid	PC	830.591	785.593	[M+COOH]-	C44H84NO8P	HMDB0000593	LMGP01010836	10350317	68737-67-7	74669	-	4805100	8245300	8498900	5969800	6753900	5105100	8693300	6148800	6204800	5172600	3860700	10966000	6235300	4730600	11566000	3994300	4983400	5198100	6535800	5001000	4916400	7637600	5509300	5508600	6738400	5259900	3495000	3551700	6142900	6347800	8370700	6867400	5829700	12004000	4409700	8973900
LIPID-N-0238	PC(18:1_19:1)	Glycerophospholipid	PC	844.607	799.609	[M+COOH]-	C45H86NO8P	-	LMGP01011606	52922691	-	-	-	99671	143370	218280	133030	164510	113330	202200	136020	160710	114670	90434	234670	159670	57869	249480	60830	111200	66021	140750	89180	77447	136150	131660	102800	124180	92268	61276	75178	123750	121040	204260	141430	118210	194280	91279	212210
LIPID-N-0250	PC(16:1_18:2)	Glycerophospholipid	PC	800.544	755.547	[M+COOH]-	C42H78NO8P	HMDB0008006	LMGP01010690	24778768	-	84567	-	1002700	858590	1191400	725010	908690	1185000	1391800	967260	537790	751340	681130	867750	943300	671290	1609000	879560	500460	781540	1405400	556190	966920	940330	1108400	478540	979780	1088900	680620	858070	990300	939540	1484600	1085300	899320	1196800	572400	961490
LIPID-N-0253	PC(15:0_20:3)	Glycerophospholipid	PC	814.56	769.562	[M+COOH]-	C43H80NO8P	HMDB0007948	LMGP01011423	52922328	-	-	-	198610	231000	234480	232160	225360	218420	297360	289480	230190	299910	189850	216300	206810	188180	414380	234860	183890	237800	227790	265640	227150	235850	258660	270830	172970	128990	96577	198830	265000	186650	161410	278010	210330	350970	168710	244330
LIPID-N-0254	PC(18:1_18:2)	Glycerophospholipid	PC	828.575	783.578	[M+COOH]-	C44H82NO8P	HMDB0008072	LMGP01010893	53478723	-	89691	-	1059100	1407400	2804800	1588500	1797000	943830	938100	1983000	1513800	2003700	924120	1108100	1363100	2106000	2611400	1516300	1220500	1235400	2676400	1320800	1920200	1623700	3080500	1831400	1419500	1095900	1230700	1601400	2814900	1574500	2292500	2643200	1747100	1953300	1360000	1142400
LIPID-N-0257	PC(19:1_18:2)	Glycerophospholipid	PC	842.591	797.593	[M+COOH]-	C45H84NO8P	-	LMGP01011769	52923017	-	-	-	46761	57565	47736	73512	16314	49549	83045	56628	43031	47588	55208	52781	40422	53764	30697	36905	35313	41522	27264	40418	42261	25026	50221	34915	43965	46341	28285	52976	60328	46202	114990	13031	50113	48750	41230	47468
LIPID-N-0258	PC(18:0_20:3)	Glycerophospholipid	PC	856.607	811.609	[M+COOH]-	C46H86NO8P	HMDB0008046	LMGP01010795	24778855	-	86176	-	68389	86308	147450	92742	104300	63721	81147	95956	90460	98141	49524	87011	85166	61631	117980	75670	98682	72497	87906	86814	121060	79572	93605	91803	83320	67798	45282	60673	81563	91186	97767	65229	57801	113100	71525	85282
LIPID-N-0260	PC(20:2_18:1)	Glycerophospholipid	PC	856.607	811.609	[M+COOH]-	C46H86NO8P	HMDB0008335	LMGP01011847	52923173	-	89080	-	20030	9156.1	16644	11319	9892.5	8000.7	14283	17349	20864	20585	12057	13233	10369	16598	24111	18604	7232.1	12287	12800	7678.4	5871.7	12294	33101	15764	12546	16617	12608	12756	19051	17662	11079	19328	11437	18654	8156.7	12556
LIPID-N-0270	PC(18:2_18:2)	Glycerophospholipid	PC	826.56	781.562	[M+COOH]-	C44H80NO8P	HMDB0008138	LMGP01010921	5288075	998-06-1	42027	-	1031500	1178100	2499800	1151700	1226100	821010	1899900	1381300	1042100	1287800	647770	881650	1215300	1566600	2753100	1766700	848060	1157800	3106000	989960	2380200	1572700	2252400	1751900	1055200	1125700	1669500	1295200	1878700	1071300	1325600	1405500	2107600	1608100	1069900	1093700
LIPID-N-0271	PC(18:3_18:1)	Glycerophospholipid	PC	826.56	781.562	[M+COOH]-	C44H80NO8P	HMDB0008073	LMGP01010955	53478725	-	89692	-	103280	146150	254550	122310	135530	90761	126940	180060	118400	131980	83035	117750	83429	143590	243720	132020	58261	103860	198880	133710	193940	167000	214330	165620	132230	127450	135660	98848	225460	127420	185690	180020	237370	165270	73375	138760
LIPID-N-0272	PC(16:0_20:4)	Glycerophospholipid	PC	826.56	781.562	[M+COOH]-	C44H80NO8P	HMDB0008203	LMGP01010007	7983442	-	86127	-	1950900	1124400	2107700	926070	1577800	1303500	1029800	1228900	1235700	1162100	1157200	890810	1099700	1359200	1678000	924150	1571900	1384600	1271300	1515700	1016000	1406000	790260	1307400	1259000	1036300	1182800	775790	1810500	1164500	2258500	1419900	952760	1963800	1144400	1313100
LIPID-N-0274	PC(20:3_18:1)	Glycerophospholipid	PC	854.591	809.593	[M+COOH]-	C46H84NO8P	HMDB0008401	LMGP01011878	52923233	-	89292	-	54855	70240	54689	27110	76755	36447	67142	72866	64020	25238	21649	42432	67330	66562	112730	50714	38599	55055	70908	60252	27588	32769	69909	48072	27504	25842	38655	23563	59092	43574	31619	79898	32979	56728	62161	62051
LIPID-N-0275	PC(18:0_20:4)	Glycerophospholipid	PC	854.591	809.593	[M+COOH]-	C46H84NO8P	HMDB0008048	LMGP01010802	16219824	-	74965	-	276470	335150	503470	366110	392650	221850	308870	272160	238820	351770	193820	234440	318590	264500	475780	232710	363660	303510	288500	325410	306390	368580	347930	334810	320240	260480	228510	234420	479960	301590	482200	246930	229480	611970	229130	349060
LIPID-N-0276	PC(22:4_16:0)	Glycerophospholipid	PC	854.591	809.593	[M+COOH]-	C46H84NO8P	HMDB0008626	LMGP01012072	52923621	-	88859	-	264040	183710	255590	174470	121570	147660	153920	176580	195550	189300	180760	174750	211290	242810	265550	135280	233650	202470	183880	241010	197650	178160	171630	216590	225680	172830	185210	188300	326450	247600	467880	151440	157270	327740	207960	189870
LIPID-N-0277	PC(19:0_20:4)	Glycerophospholipid	PC	868.607	823.609	[M+COOH]-	C47H86NO8P	-	LMGP01011748	52922975	-	-	-	19391	6161.7	14895	14910	14939	8897.5	24418	27068	20782	41690	21027	10219	17770	14917	30188	15562	17229	17843	25238	14388	10565	18981	18191	13393	14759	15314	12790	8451.5	22406	22061	10784	21824	14888	28546	10858	24035
LIPID-N-0285	PC(20:4_16:1)	Glycerophospholipid	PC	824.544	779.547	[M+COOH]-	C44H78NO8P	HMDB0008430	LMGP01011903	52923283	-	88878	-	74425	54720	100050	62396	69468	80594	64182	72408	48791	41532	28527	57598	91430	55639	73077	28737	57116	59672	84190	60533	70797	81441	53197	31936	90979	86759	44866	32795	99176	76168	122630	23533	65882	122920	48628	70106
LIPID-N-0287	PC(18:2_18:3)	Glycerophospholipid	PC	824.544	779.547	[M+COOH]-	C44H78NO8P	HMDB0008141	LMGP01011625	52922731	-	89577	-	20843	29265	75725	33668	21270	17590	65034	29163	24549	25456	6956	19091	29646	26236	55982	27425	17104	19887	71218	16670	55267	48602	42399	34293	25445	21396	31102	24205	51274	26569	41722	37714	56621	41208	24167	28136
LIPID-N-0290	PC(18:1_20:4)	Glycerophospholipid	PC	852.575	807.578	[M+COOH]-	C46H82NO8P	HMDB0008114	LMGP01010905	24778948	-	74671	-	260240	277070	396950	234280	359360	215950	281610	233590	229360	265020	161390	195860	265020	270000	391270	179580	246050	226770	321740	236910	260290	289900	253110	297980	295190	221020	195140	164600	385210	285800	412350	269840	260760	450520	231260	289320
LIPID-N-0291	PC(16:0_22:5)	Glycerophospholipid	PC	852.575	807.578	[M+COOH]-	C46H82NO8P	HMDB0007989	LMGP01010645	24778735	-	84795	-	114150	69006	118720	72889	95748	59234	75137	84846	53799	71622	76161	55732	77089	91459	84110	58660	103900	64687	89283	70654	80526	92435	51528	89145	88695	67480	85445	76614	82693	100740	194900	95139	59818	114470	76566	58160
LIPID-N-0294	PC(18:2_20:3)	Glycerophospholipid	PC	852.575	807.578	[M+COOH]-	C46H82NO8P	HMDB0008139	LMGP01011633	53478787	-	89600	-	2178.1	17851	45241	6235.3	28782	21401	20691	16167	16336	21108	8292.6	10325	33014	32273	30351	33173	25211	19465	42548	21722	33784	20923	18846	8687.1	22826	18753	13012	15937	23167	12684	11891	20543	15902	41353	17609	20921
LIPID-N-0297	PC(22:4_18:1)	Glycerophospholipid	PC	880.607	835.609	[M+COOH]-	C48H86NO8P	HMDB0008629	LMGP01012078	53479251	-	-	-	11416	11669	15748	5098.5	9109.8	5370	19905	19418	22546	12479	13547	15507	13231	19708	21917	8127.4	11040	9527.1	10965	18979	17274	8497.3	8888	14102	20056	16399	15036	8095.8	31283	18021	20524	6461.4	10677	11048	10584	10279
LIPID-N-0303	PC(16:0_22:6)	Glycerophospholipid	PC	850.56	805.562	[M+COOH]-	C46H80NO8P	HMDB0007991	LMGP01010650	6441886	-	74963	-	21324	2173.1	5372.4	542.62	6888.5	5366.9	10232	5912.5	4811.9	8503.6	9569	4304.9	4855.2	18854	10219	9492.8	6933.4	5350.4	4252.5	6437	9084.9	11361	8619.4	6469.5	9689.3	9083.7	10286	6992.2	9167.5	6476.5	12440	7063.8	4797.1	9186.7	5961.3	9326.8
LIPID-N-0304	PC(18:2_20:4)	Glycerophospholipid	PC	850.56	805.562	[M+COOH]-	C46H80NO8P	HMDB0008147	LMGP01010943	24778979	-	84563	-	76991	81309	147730	81688	93313	61137	121330	105650	78588	65259	36952	59113	133890	122090	156160	86083	80034	88117	154190	90006	146340	110950	61891	101910	90887	83625	105100	40466	137290	110440	161270	57130	116150	238840	72108	87451
LIPID-N-0320	PC(18:2_22:6)	Glycerophospholipid	PC	874.56	829.562	[M+COOH]-	C48H80NO8P	HMDB0008156	LMGP01010947	24778983	-	-	-	13026	11005	6191.6	5129.6	1931.7	2368.3	6892.8	2861.2	3731.4	3341.5	1384	2362.2	7783.1	5191.7	16913	5767.8	1393.5	1873.2	8677.2	1852.3	13337	7525.9	14912	9007.6	9624.2	11487	15065	8020	10027	9411.2	18920	6568.5	11591	15007	8051.9	6281.7
LIPID-N-0323	PE(16:0_16:0)	Glycerophospholipid	PE	690.507	691.515	[M-H]-	C37H74NO8P	HMDB0008923	LMGP02010037	445468	923-61-5	73005	-	43160	28337	53163	31970	35047	37057	69468	36955	26909	42099	42973	32786	51446	20186	62406	44944	28597	51502	50758	36985	40612	42695	24604	22616	29397	35343	19459	36208	57236	25657	50366	30901	44501	55258	50088	65497
LIPID-N-0324	PE(18:0_14:0)	Glycerophospholipid	PE	690.507	691.515	[M-H]-	C37H74NO8P	HMDB0005325	LMGP02011206	447790	-	-	-	8349.3	8131.2	15330	9462.4	9070.2	8883.1	21776	2513.3	5142.5	6214	5494.5	15642	7553.6	3429.2	17997	4546.8	8834.4	8065.9	11667	7587.8	6013.1	14240	13314	4956.1	4540.1	8414.1	4432.7	6750	10636	8219.9	10787	4032.4	6212.1	21403	14232	11441
LIPID-N-0325	PE(16:0_18:0)	Glycerophospholipid	PE	718.539	719.547	[M-H]-	C39H78NO8P	HMDB0008925	LMGP02011225	5326793	-	73006	-	86370	102840	174350	120710	124980	87929	228010	108390	66657	113430	105030	161970	153550	65504	206860	79102	91468	131470	111850	74871	99093	111690	56197	66435	104350	98894	55822	80439	157780	139700	114800	85121	95751	240740	115210	153170
LIPID-N-0328	PE(20:0_18:0)	Glycerophospholipid	PE	774.601	775.609	[M-H]-	C43H86NO8P	HMDB0009222	LMGP02010131	9546831	-	-	-	31216	20003	53417	38375	81454	27478	31502	52907	33184	72872	36052	16936	33384	24301	47887	69504	33946	37988	41235	53413	27579	35859	24760	35875	26520	21913	25214	32274	54627	38666	27584	32685	30177	42733	31821	47173
LIPID-N-0331	PE(16:1_16:0)	Glycerophospholipid	PE	688.492	689.5	[M-H]-	C37H72NO8P	HMDB0008956	LMGP02010520	52924223	-	-	-	23116	26554	49937	28225	34930	18618	123880	22687	25363	33474	23618	51111	27820	15937	59261	10916	16511	23123	60405	15849	9235.1	39044	19170	20461	26854	31981	12131	19000	23207	21746	47946	26506	32419	77384	49618	76872
LIPID-N-0332	PE(14:0_18:1)	Glycerophospholipid	PE	688.492	689.5	[M-H]-	C37H72NO8P	HMDB0008827	LMGP02011247	53479551	-	-	-	7897.1	8488.6	6591.1	10807	5649.5	7540.8	20176	4714.3	4253.4	8355.2	8935.5	7495.3	8004	9961.7	22478	4686.9	5616	3970	9919.2	7022.3	4754.3	7090.6	5715.5	11355	4753.5	11346	7588.9	7040.8	9417.2	5843.5	10023	4386.7	6067.1	27228	7551.6	10303
LIPID-N-0333	PE(15:0_18:1)	Glycerophospholipid	PE	702.509	703.515	[M-H]-	C38H74NO8P	-	LMGP02010543	52924245	-	-	-	126770	197850	65385	158160	70132	92049	332880	107500	143790	187600	98957	274690	134960	36136	231760	46507	73416	122430	100250	67458	48252	175260	63947	37996	157380	138140	27780	68633	97881	87865	122050	53430	112220	420580	86361	334530
LIPID-N-0334	PE(16:0_18:1)	Glycerophospholipid	PE	716.523	717.531	[M-H]-	C39H76NO8P	HMDB0005320	LMGP02010009	5283496	-	73007	-	1497900	1114700	1907100	939190	1542000	1365600	2666000	1170700	854480	1137200	1471300	1863300	1485300	567370	2286300	731750	913280	1222200	2147400	891770	714330	1331900	809310	741290	1129000	1024100	752430	1176600	1262700	854700	1623100	1116000	1232600	1719300	1547900	2099100
LIPID-N-0335	PE(16:1_18:0)	Glycerophospholipid	PE	716.523	717.531	[M-H]-	C39H76NO8P	HMDB0008958	LMGP02010524	52924227	-	-	-	62378	71454	126230	56158	78404	82752	193740	96312	67689	69299	57539	191210	99656	31898	145930	16273	52627	64094	106180	29308	48658	88949	40033	34487	71012	84637	25520	45117	82994	68066	81047	51188	66269	132890	54921	165750
LIPID-N-0336	PE(17:0_18:1)	Glycerophospholipid	PE	730.54	731.547	[M-H]-	C40H78NO8P	-	LMGP02011211	52924910	-	-	-	4496900	5918000	4872400	5780600	4326600	5321200	9057000	6193300	6569600	5605600	4549300	9802100	6606100	2327500	8389200	2403600	3667000	5159300	3669500	4301700	3169600	4936000	3095200	2888300	4616000	6238000	2010500	3034400	5559700	4275600	8295800	5305900	4996800	11720000	5044300	11626000
LIPID-N-0337	PE(20:1_16:0)	Glycerophospholipid	PE	744.554	745.562	[M-H]-	C41H80NO8P	HMDB0009250	LMGP02010847	52924544	-	-	-	11726	5010.8	10607	7165.4	6831.2	4612.9	6657.3	11298	7337.7	9231.6	21636	9651.7	16529	3665.7	13238	7215.3	6650.3	7417.3	5604.8	5040.8	18206	4823.4	6143.4	9471.2	3347.7	9392.9	2930.9	22449	6591.8	7969.1	7311.3	6402.8	5703.7	10373	3707.5	10920
LIPID-N-0338	PE(18:1_18:0)	Glycerophospholipid	PE	744.554	745.562	[M-H]-	C41H80NO8P	HMDB0009057	LMGP02010050	9546755	-	84234	-	10342000	10446000	15861000	6676300	12085000	9541400	15596000	13534000	7939500	12303000	10091000	14795000	9926000	5484300	20341000	5117200	8315600	9588500	12972000	6127200	8024700	10590000	6811200	6681900	8936500	6456100	5547800	8356700	10245000	8221400	10381000	14181000	9880500	14660000	9102300	11865000
LIPID-N-0339	PE(20:1_18:0)	Glycerophospholipid	PE	772.586	773.593	[M-H]-	C43H84NO8P	HMDB0009255	LMGP02010852	52924553	-	-	-	28321	17880	42652	17647	19401	12186	19880	27992	17155	23340	68028	25413	47179	16790	31803	23188	21194	15970	15050	10855	50416	18878	23592	24803	13968	16095	14329	53537	23461	19001	18057	23898	19844	25609	13016	23853
LIPID-N-0340	PE(20:0_18:1)	Glycerophospholipid	PE	772.586	773.593	[M-H]-	C43H84NO8P	HMDB0009224	LMGP02010135	9546835	-	-	-	39160	42180	57513	31530	33420	26854	58147	45226	32539	47484	94255	59988	66804	25432	65429	21555	29867	28401	32672	29932	62027	40879	26373	38481	26691	32783	21782	60425	40942	32544	41178	32935	27675	58485	27423	48225
LIPID-N-0343	PE(22:0_18:1)	Glycerophospholipid	PE	800.617	801.625	[M-H]-	C45H88NO8P	HMDB0009487	LMGP02010153	9546853	-	-	-	2135.3	2432.8	4131.1	1993.9	3359.8	1543.7	4615.8	4649.2	3440.7	3252.5	10173	2976	5202.1	2208.6	4160.8	2005.1	1300.6	1513.5	1257	1552.8	7797.2	3460.2	1781.4	1955.9	1682.2	2691.8	1392.8	4991.1	4264.1	3092.5	3534.5	1502.1	1771.7	3685	1247.4	2984.5
LIPID-N-0344	PE(22:1_18:0)	Glycerophospholipid	PE	800.617	801.625	[M-H]-	C45H88NO8P	HMDB0009519	LMGP02011051	53479857	-	-	-	3468.9	2299.8	6414.3	3204	2308.5	2080.5	2818.2	5050.5	2078.7	2963.6	13316	4508.6	10337	1569.1	3684	2586.2	3078.7	886.12	1199.1	1872.5	10070	3111.2	1688.1	2574.8	2249.9	3576.7	1694.8	7789.9	2078.9	3249.5	2692.3	3782.6	1941	5039.1	623.58	4190.5
LIPID-N-0345	PE(24:0_18:1)	Glycerophospholipid	PE	828.648	829.656	[M-H]-	C47H92NO8P	HMDB0009719	LMGP02010294	9546993	-	-	-	4140.1	1977.2	5625.3	3175.2	4061.3	3304.2	4219.4	4341.1	2587.9	4112.4	12888	5118	9876.8	1305.2	4854.5	1602.2	2967.6	1842.4	1405.6	2168.1	7164.1	4845.4	2342.5	3985	1989.6	3556	1735.2	7938.1	4647.8	2515.9	4040.8	1792.3	2754.7	4820.3	800.61	4535.4
LIPID-N-0346	PE(18:2_14:0)	Glycerophospholipid	PE	686.476	687.484	[M-H]-	C37H70NO8P	HMDB0008829	LMGP02010655	52924943	-	-	-	20410	18634	26098	28213	16459	9531.4	50125	23744	20534	65573	28902	11476	8198.9	6572.9	32004	18578	12925	31902	19840	12810	11830	9188.6	35023	18351	12194	9746.3	41181	29148	11345	10734	27472	25061	3034.8	18869	21717	17613
LIPID-N-0349	PE(18:1_16:1)	Glycerophospholipid	PE	714.507	715.515	[M-H]-	C39H74NO8P	HMDB0009023	LMGP02011198	53479622	-	-	-	313990	393240	605190	237320	395970	359920	816330	391400	278170	238290	256440	948260	368030	147460	562200	107190	215750	260150	515300	156610	199040	453590	165210	166100	451060	504170	129580	153370	361940	343500	397010	218040	420140	905800	266780	857960
LIPID-N-0350	PE(18:2_16:0)	Glycerophospholipid	PE	714.507	715.515	[M-H]-	C39H74NO8P	HMDB0009088	LMGP02011194	52924895	-	-	-	1556600	984090	2350900	945330	1541700	1134200	2604500	1572500	804640	2107100	2063400	1167800	1051900	903010	2475300	1616800	891330	1387400	2857800	1271900	1217500	1007800	1714800	1053500	913260	1191800	1346200	2009000	1778200	761240	1517000	1447200	1528100	1311800	1493800	1437300
LIPID-N-0351	PE(17:1_18:1)	Glycerophospholipid	PE	728.521	729.531	[M-H]-	C40H76NO8P	-	LMGP02010572	52924273	-	-	-	699720	707240	906610	758550	804900	678170	1357200	1072100	619050	1110100	881800	1049100	817680	606820	1741500	668580	596410	832330	885720	697050	476560	778490	959160	568810	628240	882790	454190	697710	878560	692350	887140	849730	756030	1267200	673020	952580
LIPID-N-0352	PE(18:1_18:1)	Glycerophospholipid	PE	742.539	743.547	[M-H]-	C41H78NO8P	HMDB0009025	LMGP02010039	53479624	-	-	-	4462600	6433000	6689600	3252300	6037000	4316400	6695300	5072900	5179400	4217100	3745800	10326000	5888200	2683400	9176500	1869300	3474200	3914400	6168200	2459400	3086400	4895700	2674800	3097600	4144600	3795000	2081100	3794900	5585700	4101400	5268700	5186200	5841200	9037300	4555300	7362200
LIPID-N-0353	PE(18:0_18:2)	Glycerophospholipid	PE	742.539	743.547	[M-H]-	C41H78NO8P	HMDB0008994	LMGP02010044	9546749	-	-	-	8949900	7543600	19763000	8618500	8713900	6362400	11729000	15302000	6831300	15995000	13634000	7790300	7642800	8997200	18128000	12858000	6758800	7851200	18458000	7741500	13302000	6863600	15128000	9553700	5968600	6879900	10485000	13924000	11548000	6802600	11431000	14685000	12652000	7577600	7531300	8369600
LIPID-N-0355	PE(19:0_18:2)	Glycerophospholipid	PE	756.554	757.562	[M-H]-	C42H80NO8P	-	LMGP02010776	52924477	-	-	-	577370	824530	897000	739990	849530	475660	1167700	1101000	650990	1213900	503160	497140	550820	385540	1419600	630590	435520	630230	726190	999710	1004700	689390	689200	687010	443280	659110	531070	964580	879680	729630	1141800	827410	644690	968150	853340	969400
LIPID-N-0356	PE(20:2_18:0)	Glycerophospholipid	PE	770.57	771.578	[M-H]-	C43H82NO8P	HMDB0009288	LMGP02010122	52924583	-	-	-	33990	13441	48502	24259	36316	26030	32471	20719	21167	44196	29730	15491	27983	45364	60897	44873	16461	31148	45702	23709	41458	32098	54719	31902	23526	28510	21266	29170	56176	19608	34891	37662	33799	30663	32509	17093
LIPID-N-0357	PE(20:0_18:2)	Glycerophospholipid	PE	770.57	771.578	[M-H]-	C43H82NO8P	HMDB0009225	LMGP02010125	9546825	-	-	-	10536	11632	22890	5909.3	4398.2	5131	11426	7768.9	6380.2	24905	10352	8993.5	4260.4	8815.4	10323	15204	6405.5	9313.5	15230	17217	12682	9792	12458	9275.6	8825.6	3857.7	7796.2	10649	10493	10690	18907	8176.9	9031.5	5381.3	9374.6	7137.9
LIPID-N-0358	PE(20:1_18:1)	Glycerophospholipid	PE	770.57	771.578	[M-H]-	C43H82NO8P	HMDB0009256	LMGP02010853	53479718	-	-	-	27054	24357	43554	29927	29022	21884	34046	36181	28313	28829	86092	41892	64620	28054	40941	27383	30435	21224	25569	21654	58648	22023	29385	37453	20075	22744	13350	79624	41348	30288	27403	20245	28670	35834	17802	35044
LIPID-N-0359	PE(22:2_18:0)	Glycerophospholipid	PE	798.601	799.609	[M-H]-	C45H86NO8P	HMDB0009489	LMGP02011082	52924725	-	-	-	6792.3	4697.6	9536.7	5813.5	4186.4	3691.4	4365.9	6476.8	6243.3	4472.2	12344	10264	12393	4333.6	10636	4506.2	5890.4	5081.4	6892.1	5666.8	12197	5044.4	4880.7	5811.2	5081.6	8100.1	3703.8	7251.6	7759.3	6658.2	7275.2	4619.1	9365	7640.2	4981.5	10352
LIPID-N-0362	PE(18:1_22:1)	Glycerophospholipid	PE	798.601	799.609	[M-H]-	C45H86NO8P	-	LMGP02010650	52924725	-	-	-	21310	20035	28754	21374	28273	17409	26817	17073	34086	15436	13035	15239	15127	6319.5	19778	12660	16994	15978	13550	11427	13000	12926	12275	9281	12022	17733	10722	13539	8125.8	17228	26818	18185	9363.2	30845	15884	24575
LIPID-N-0363	PE(18:1_24:1)	Glycerophospholipid	PE	826.633	827.64	[M-H]-	C47H90NO8P	HMDB0009527	-	53479865	-	-	-	3114	1230.2	3617.7	1692.3	1418.5	1459.7	900.1	3183.6	1106.2	2275.9	10931	2575.9	3798.3	1167.8	3620.9	906.62	1617.7	1558.1	1264.4	2510.1	2734	740.55	1540.5	1946.1	853.22	2466.2	582.64	6695	4336.2	2044.8	2365.7	1752.4	905.77	3332.9	1737.2	3160.7
LIPID-N-0365	PE(18:3_16:0)	Glycerophospholipid	PE	712.492	713.5	[M-H]-	C39H72NO8P	HMDB0009154	LMGP02010047	9546752	-	-	-	29597	33607	73568	32262	38087	18523	41534	38078	25685	46487	30966	23801	26332	16141	73423	31663	17741	24399	47592	28190	33666	36687	36941	25199	21784	24748	17602	27020	30283	14060	45412	24178	37688	39698	37936	32207
LIPID-N-0366	PE(16:1_18:2)	Glycerophospholipid	PE	712.492	713.5	[M-H]-	C39H72NO8P	HMDB0008961	LMGP02011219	52924917	-	-	-	109840	134230	222850	112200	162890	79580	234940	128260	74882	156980	140590	178300	116330	120720	279100	139560	79766	134080	321500	97926	177080	137980	200220	77742	130540	164750	135000	153280	178490	107710	215290	122180	188950	180790	156320	148810
LIPID-N-0367	PE(17:1_18:2)	Glycerophospholipid	PE	726.511	727.515	[M-H]-	C40H74NO8P	-	LMGP02010573	52924274	-	-	-	446100	482330	581500	562350	376360	396260	914990	693640	349270	810170	575260	419800	436570	410530	1074900	734810	227110	532400	628100	553890	493450	498770	779240	346470	342310	667140	356250	511720	493930	464650	851870	627430	538720	528700	465450	506620
LIPID-N-0368	PE(18:1_18:2)	Glycerophospholipid	PE	740.523	741.531	[M-H]-	C41H76NO8P	HMDB0009060	LMGP02010048	9546753	-	74977	-	3642400	4567000	8796200	3425700	4879500	2632800	4530600	5562400	3607100	5959100	3789500	3964200	3124500	4500300	8798200	3339400	2801200	2930200	6820800	3245700	5082900	3238100	5277100	4351600	2839900	3183000	3410400	5209300	5696000	3623100	5987400	5204500	6742300	4967800	4122800	4508300
LIPID-N-0369	PE(16:0_20:3)	Glycerophospholipid	PE	740.523	741.531	[M-H]-	C41H76NO8P	HMDB0008935	LMGP02011222	53479587	-	-	-	78135	64924	113410	39469	60815	77834	84152	32157	30446	47727	39712	116290	66678	16721	87397	15859	45693	71496	63294	54933	19228	62263	30660	61525	82486	41781	23080	27869	62591	45132	52387	44756	49198	130620	57453	118040
LIPID-N-0370	PE(18:2_19:1)	Glycerophospholipid	PE	754.541	755.547	[M-H]-	C42H78NO8P	-	LMGP02010668	52924369	-	-	-	680250	515730	496510	443240	447300	439310	605520	878650	630320	1180300	749980	423470	398000	556160	1460900	662510	289660	363060	464050	595830	401750	306250	893400	473710	325870	358220	519970	702630	608950	621540	719370	1014900	497790	632630	592800	491290
LIPID-N-0371	PE(17:0_20:3)	Glycerophospholipid	PE	754.541	755.547	[M-H]-	C42H78NO8P	-	LMGP02010554	52924255	-	-	-	338600	242790	249670	240990	382980	240400	583190	658890	357530	536710	357720	292960	305790	235430	315740	432830	167180	276160	290260	419050	237900	146940	321090	288570	179990	377730	168110	302200	303850	146390	325930	231560	310850	263000	210660	347040
LIPID-N-0372	PE(20:3_18:0)	Glycerophospholipid	PE	768.554	769.562	[M-H]-	C43H80NO8P	HMDB0009121	LMGP02010913	52924386	-	-	-	99173	54547	231630	57548	95605	50096	102790	107980	65284	159160	87736	73499	79596	49828	79040	97839	71460	67219	131830	62010	90073	71478	97773	76641	56990	61114	58645	102720	106700	27199	112330	147930	87323	82990	64217	93369
LIPID-N-0374	PE(17:0_22:3)	Glycerophospholipid	PE	782.567	783.578	[M-H]-	C44H82NO8P	-	-	-	-	-	-	16695	23950	26903	25406	17141	22444	28379	27438	29793	27538	14664	32041	16446	8476.8	43765	14687	18096	19084	17703	27325	15107	13541	16259	25233	30552	25510	12979	12568	34425	19666	24728	16662	22477	45569	14260	48913
LIPID-N-0375	PE(18:2_22:1)	Glycerophospholipid	PE	796.586	797.593	[M-H]-	C45H84NO8P	-	LMGP02010676	53479639	-	-	-	4112.3	9934.1	12533	11653	7988.1	4152.6	17284	4453.5	4933.8	5085.3	6304.6	13682	6087.7	5809.5	7550	3915.4	4360.6	15323	5596	2658.9	6644.2	9690.8	5204	4437.5	7434.9	8515.3	4030.5	6156.9	5837.1	1919.5	9141.6	7630.6	4523.4	13049	7632.4	18423
LIPID-N-0382	PE(18:2_18:2)	Glycerophospholipid	PE	738.507	739.515	[M-H]-	C41H74NO8P	HMDB0005350	LMGP02010111	9546812	20707-71-5	84846	-	783840	730060	1887000	765610	789230	414580	1200600	997140	523380	1135400	694260	806300	670480	828120	1396300	834880	393070	618720	1899200	420750	1443400	804440	1616600	739420	708280	643330	909370	901540	1241300	871300	1108000	1084600	1422600	1115400	745090	830500
LIPID-N-0383	PE(16:0_20:4)	Glycerophospholipid	PE	738.507	739.515	[M-H]-	C41H74NO8P	HMDB0008937	LMGP02010096	9546800	-	73009	-	1837500	1089800	2549400	1144500	1846400	1457100	2686800	1386500	974300	1854600	1552000	1495100	1447300	1140000	2774600	1382200	1042500	1510200	2673200	1551500	985190	1879500	1431800	1203500	1263300	1364700	1046500	1316600	2116000	1271100	2477000	1381400	1548400	2293400	1840800	2209800
LIPID-N-0385	PE(18:3_18:1)	Glycerophospholipid	PE	738.507	739.515	[M-H]-	C41H74NO8P	HMDB0009124	LMGP02010691	53479673	-	-	-	40334	53857	134760	30040	66052	38009	73132	56801	36081	31973	31449	84756	52414	45839	105460	33919	26854	35381	107200	53676	54165	77328	46740	41246	47247	42593	38774	38622	83709	48170	86761	74543	114120	101850	39032	88267
LIPID-N-0386	PE(17:0_20:4)	Glycerophospholipid	PE	752.524	753.531	[M-H]-	C42H76NO8P	-	LMGP02010003	5283493	-	-	-	3798300	2379500	5320700	3670900	4251500	4007800	4355300	4052100	3267800	6662400	4265900	2664200	2667100	2690600	7848600	5697500	2411800	3560400	4735900	3954600	2345800	4188100	4153900	3838900	2940600	3341700	2577800	2653300	4661900	3119400	4122700	4199900	4361700	5291000	3427000	4228000
LIPID-N-0387	PE(20:4_18:0)	Glycerophospholipid	PE	766.539	767.547	[M-H]-	C43H78NO8P	HMDB0009387	LMGP02010943	52924644	-	-	-	8791700	7741900	13205000	9045400	9900300	7256600	10903000	10118000	6976700	16212000	8702700	8661300	8789900	8768700	15083000	9261100	7067500	8189500	11816000	7747300	7849200	8695500	9185400	8990400	6113200	6463200	5198500	6999200	11369000	10447000	9670200	9808900	7749200	12568000	7561200	10799000
LIPID-N-0388	PE(18:1_20:3)	Glycerophospholipid	PE	766.539	767.547	[M-H]-	C43H78NO8P	HMDB0009034	LMGP02010115	53479633	-	-	-	76010	68464	316520	60752	147830	80687	137800	103980	98676	196790	117030	137790	123630	120160	323620	91186	93753	97101	221310	76175	125390	115180	120890	74381	93299	86264	57484	129550	101310	82385	169060	150800	119010	175360	72127	137050
LIPID-N-0389	PE(16:0_22:4)	Glycerophospholipid	PE	766.539	767.547	[M-H]-	C43H78NO8P	HMDB0008943	LMGP02010116	9546817	-	84549	-	156990	114330	196780	143690	160220	118780	200400	134120	128290	227600	150030	104090	146710	90962	276770	163210	133140	153700	193300	128370	113240	132430	100810	106100	110920	105200	116110	135540	235710	129760	217900	111460	138070	312950	141510	242340
LIPID-N-0391	PE(19:0_20:4)	Glycerophospholipid	PE	780.56	781.562	[M-H]-	C44H80NO8P	-	LMGP02010785	52924486	-	-	-	352430	270430	379520	297160	421510	285120	292440	332340	281640	514980	228220	134060	244090	275490	288880	370220	247280	249030	297070	294490	271450	267790	309080	269230	239640	210390	220560	242420	367160	266720	310870	288170	260460	398850	276190	377850
LIPID-N-0392	PE(18:0_22:4)	Glycerophospholipid	PE	794.57	795.578	[M-H]-	C45H82NO8P	HMDB0009009	LMGP02011200	52924901	-	74484	-	533360	372100	942280	455680	498680	328620	498040	686640	486170	674010	560610	537190	540300	458580	815230	450000	582160	502240	684140	464550	506120	418710	461690	486920	428380	357860	432400	457820	815600	475700	858090	506610	562390	809850	409690	664020
LIPID-N-0393	PE(20:4_20:0)	Glycerophospholipid	PE	794.57	795.578	[M-H]-	C45H82NO8P	HMDB0009394	LMGP02010951	52924652	-	-	-	56888	59412	91167	45732	35878	32823	65132	55174	46455	107380	53745	61810	41376	54573	70481	70812	33639	73278	65147	67914	43519	68386	47944	57034	42012	38020	36251	41771	59548	49578	61827	52544	40877	64988	36876	47545
LIPID-N-0396	PE(16:1_20:4)	Glycerophospholipid	PE	736.492	737.5	[M-H]-	C41H72NO8P	HMDB0008970	LMGP02011217	52924915	-	-	-	124960	94566	165010	100060	143180	116510	129440	52553	77929	135390	75294	107610	92116	98538	182590	119460	75224	75041	233460	88372	99191	142530	110250	89939	114770	106950	76591	99448	165530	127830	190050	107530	132380	171970	125290	171930
LIPID-N-0397	PE(16:0_20:5)	Glycerophospholipid	PE	736.492	737.5	[M-H]-	C41H72NO8P	HMDB0008939	LMGP02011221	52924919	-	-	-	13101	8778.1	20469	7652.7	17481	13150	11663	6009.7	13110	6045.2	9263.8	13112	1647.4	11088	9920.4	9907.7	10364	8272.5	21275	9421.4	3305.9	9335.2	8361.9	9810.6	10981	11516	14337	11485	12570	7770.4	14347	9334.4	12666	20342	9745.3	18520
LIPID-N-0398	PE(17:0_20:5)	Glycerophospholipid	PE	750.507	751.515	[M-H]-	C42H74NO8P	-	LMGP02010555	52924256	-	-	-	55890	33552	79302	44407	83804	66295	68515	91425	83174	53149	55286	38673	65264	26672	98951	75599	41332	43403	63574	53517	39334	48242	49825	58378	59276	55285	34105	28605	60860	39301	70693	80824	67733	45157	38291	66494
LIPID-N-0399	PE(18:1_20:4)	Glycerophospholipid	PE	764.523	765.531	[M-H]-	C43H76NO8P	HMDB0009036	LMGP02011196	53479635	-	-	-	328490	266070	564390	315670	396390	271160	338000	326660	222260	450770	272770	331250	362760	303560	456980	274420	192190	215710	475240	271990	230570	305700	279900	307220	241630	302700	173360	217190	462910	283790	359840	326760	367140	480060	292690	433560
LIPID-N-0400	PE(18:0_20:5)	Glycerophospholipid	PE	764.523	765.531	[M-H]-	C43H76NO8P	HMDB0009453	LMGP02010973	52924674	-	-	-	270180	199020	587380	248950	318290	199110	333980	407920	241990	393920	256970	299100	296200	257230	533390	289520	221450	202120	477060	172570	234950	256500	270990	237720	232220	202290	177930	171910	319400	234700	347360	344530	275740	376580	214600	419330
LIPID-N-0401	PE(16:0_22:5)	Glycerophospholipid	PE	764.523	765.531	[M-H]-	C43H76NO8P	HMDB0009005	LMGP02011201	52924902	-	-	-	27946	21997	57843	46320	57808	25505	55637	26261	23517	50667	33524	26970	44183	30331	47929	41401	39934	26346	59449	30520	40537	34304	35933	21957	25103	25950	31972	36355	38423	29364	54677	32737	45238	71889	33699	53094
LIPID-N-0402	PE(17:0_22:5)	Glycerophospholipid	PE	778.545	779.547	[M-H]-	C44H78NO8P	-	-	-	-	-	-	127030	106100	148960	135880	148990	113750	188550	166800	123040	184890	116880	109280	118560	86748	188280	166010	88559	60600	158760	90611	84094	109380	158990	74388	101070	90829	84897	114700	105520	95804	124960	107480	130590	141370	89833	141520
LIPID-N-0403	PE(18:0_22:5)	Glycerophospholipid	PE	792.554	793.562	[M-H]-	C45H80NO8P	HMDB0009586	-	53479897	-	-	-	225410	150310	495830	182480	245660	160160	235170	288910	188160	216060	257790	247410	278460	202300	308460	158220	269010	160440	366200	158080	183390	186340	189520	165300	219930	148060	195070	166630	249090	191630	385510	269690	237660	283000	161520	233510
LIPID-N-0412	PE(20:5_18:1)	Glycerophospholipid	PE	762.507	763.515	[M-H]-	C43H74NO8P	HMDB0009454	LMGP02011172	53479832	-	-	-	71988	72685	155670	47001	92092	43804	56694	76738	53025	65439	38588	70873	97943	70917	79049	49070	47667	44658	153130	50914	56067	87404	53304	58114	64374	52944	38560	39023	82867	69783	142510	65275	100130	125970	57314	85878
LIPID-N-0413	PE(22:6_16:0)	Glycerophospholipid	PE	762.507	763.515	[M-H]-	C43H74NO8P	HMDB0009682	LMGP02011161	52924862	-	-	-	8830	8986.3	8576.5	7042.3	11473	3560.2	17210	8592.7	4030.4	5098.4	12943	7024.7	12283	3704.6	8009.2	6390	6628.5	6077.5	18787	4920.5	10038	7404	4550.8	4998.8	6494.2	5487.6	5959.5	8054	9559.2	2937	11145	6498.5	10981	8541.3	6060.1	7438.5
LIPID-N-0415	PE(22:6_18:0)	Glycerophospholipid	PE	790.539	791.547	[M-H]-	C45H78NO8P	HMDB0009012	LMGP02010094	9546798	-	78266	-	259830	117770	366230	79942	189040	138990	211500	204210	93128	252220	178520	215980	175900	182340	243630	74684	182760	95432	314800	95053	70178	178360	117070	122160	199260	120430	173480	112810	164230	164090	239790	261210	192090	253240	140200	193360
LIPID-N-0417	PE(18:1_22:5)	Glycerophospholipid	PE	790.539	791.547	[M-H]-	C45H78NO8P	HMDB0009684	LMGP02011142	52924843	-	-	-	213700	199040	261110	197430	183370	141520	293960	186470	118760	164510	130140	186580	201040	176460	210260	117540	190630	187100	237280	101800	104310	156780	175360	120660	204880	156930	124530	92962	152760	170990	282750	164860	157600	284660	140460	264040
LIPID-N-0421	PE(20:4_22:2)	Glycerophospholipid	PE	818.57	819.578	[M-H]-	C47H82NO8P	HMDB0009404	LMGP02010959	52924660	-	-	-	2082200	1502500	2453400	1746200	2617400	2195200	2036400	2405700	1798200	2846100	1941800	1347100	1709400	1189900	2766500	2010800	1671300	1618700	2372000	1641500	1456300	1589100	1881800	1682900	1338600	1457500	1076500	1909000	2335500	1419600	2055500	1961300	1646000	2289200	1678400	2410700
LIPID-N-0426	PE(22:6_18:1)	Glycerophospholipid	PE	788.523	789.531	[M-H]-	C45H76NO8P	HMDB0009685	LMGP02011143	53479975	-	-	-	94108	42123	98696	36828	76355	44054	78526	49833	23824	38971	40007	78302	67247	63092	74027	27318	39893	35978	110950	25658	28126	57267	51699	49090	46823	39102	56032	27259	59838	59720	56157	61071	75836	60743	41052	60767
LIPID-N-0427	PE(19:2_22:5)	Glycerophospholipid	PE	802.55	803.547	[M-H]-	C46H78NO8P	-	-	-	-	-	-	36730	13927	54640	24293	45219	40888	8646.3	50017	19954	54745	36717	14872	27062	32313	33640	55166	24135	12118	42064	23137	7900.8	26897	10260	33707	18572	19322	29644	28317	43466	14500	30528	79072	27463	25756	14812	17075
LIPID-N-0432	PG(16:0_16:0)	Glycerophospholipid	PG	721.51	722.51	[M-H]-	C38H75O10P	HMDB0010570	LMGP04010986	446440	-	73205	-	55149	21998	57558	17713	38787	21143	63825	29727	26548	34239	36986	20378	23144	26567	23990	17827	29659	15342	53322	22446	20595	28512	21673	27939	16775	10218	28714	17629	33359	20933	40076	19972	20687	28867	26853	39908
LIPID-N-0433	PG(18:0_16:0)	Glycerophospholipid	PG	749.541	750.541	[M-H]-	C40H79O10P	HMDB0010600	LMGP04010888	52927153	-	73207	-	90310	88277	125500	48651	129280	47166	159030	89411	64742	159800	88491	66418	83776	55149	97793	52282	103540	66282	86657	83384	45287	62537	67928	77531	33057	39649	45702	61424	59683	65799	69015	76670	48039	65751	70351	75443
LIPID-N-0438	PG(16:0_18:1)	Glycerophospholipid	PG	747.525	748.525	[M-H]-	C40H77O10P	-	LMGP04010002	5283509	-	-	-	1152300	1081900	1993300	847370	1161700	975740	2138700	1467300	926930	1629100	1078600	1331600	1137800	991770	2486000	985040	968710	885130	1752800	927500	681780	806640	1013100	912190	684990	752190	738400	835120	1038100	927660	1400000	1140400	888190	1566900	956800	1144200
LIPID-N-0439	PG(17:1_18:1)	Glycerophospholipid	PG	761.522	762.541	[M-H]-	C41H79O10P	-	LMGP04010893	-	-	-	-	22302	35420	37255	12603	42332	31657	28335	20409	34892	58561	27460	13475	27931	38512	59214	49317	18184	28927	71983	33245	39094	27047	52623	38152	14399	25149	15839	38100	23291	14935	24866	18784	38520	40589	42837	43471
LIPID-N-0440	PG(18:0_18:1)	Glycerophospholipid	PG	775.557	776.557	[M-H]-	C42H81O10P	HMDB0010604	LMGP04010037	24779551	-	73242	-	294180	323260	517330	299450	661230	294390	540890	486040	385180	362460	232810	458340	236750	176210	679360	331620	360090	187100	392350	392710	247070	202730	200310	240870	260250	242730	275410	391830	398630	342970	532590	262140	194040	396470	316370	607710
LIPID-N-0444	PG(18:2_16:0)	Glycerophospholipid	PG	745.51	746.51	[M-H]-	C40H75O10P	HMDB0010645	LMGP04010877	52927142	-	89351	-	127890	122310	212540	90376	90832	71016	215000	161100	93924	198960	154310	141730	77341	137000	173600	123910	108720	120730	207230	100500	138360	106170	153840	101060	84688	86400	98301	128220	144180	130810	144120	145650	142730	166730	108200	94358
LIPID-N-0446	PG(18:1_18:1)	Glycerophospholipid	PG	773.541	774.541	[M-H]-	C42H79O10P	-	LMGP04010033	460605	-	-	-	299340	316700	557850	315990	513450	321210	813310	362770	250610	318790	174260	399690	331340	183500	769140	294470	351580	160120	477670	223240	214810	241660	160720	229760	300640	220780	215160	224630	366810	284420	415320	210040	272700	454710	328760	920210
LIPID-N-0447	PG(18:0_18:2)	Glycerophospholipid	PG	773.541	774.541	[M-H]-	C42H79O10P	HMDB0010605	LMGP04010982	52927245	-	89266	-	332710	336650	639170	320320	419100	299640	471360	547800	278260	658350	428040	308780	271760	232130	726230	339460	375940	309290	466350	300660	331880	222480	344880	327640	229520	288250	251970	340370	398670	322150	485200	373590	229160	447260	298740	493620
LIPID-N-0449	PG(20:1_18:1)	Glycerophospholipid	PG	801.572	802.572	[M-H]-	C44H83O10P	-	LMGP04010540	52926805	-	-	-	255890	149170	236810	129850	307820	203830	452080	213620	158400	209700	236340	318890	267560	79075	360810	114370	138910	168230	360120	143610	111660	217010	119440	116530	159140	147250	108820	186050	230620	119090	228190	178440	225420	294860	211860	376960
LIPID-N-0451	PG(18:2_18:1)	Glycerophospholipid	PG	771.525	772.525	[M-H]-	C42H77O10P	HMDB0010649	LMGP04010350	52926615	-	89348	-	18656	36021	78814	24035	28568	20272	51346	27808	26996	46608	17168	46911	49200	37447	78555	34651	31728	41790	49473	34368	32160	38437	25760	20311	16030	26978	32651	35746	46238	33694	45913	37455	49912	29756	22239	32004
LIPID-N-0452	PG(18:1_20:2)	Glycerophospholipid	PG	799.557	800.557	[M-H]-	C44H81O10P	-	LMGP04010357	52926622	-	-	-	20134	38887	19338	14097	37399	14126	38283	16394	30341	28997	14167	72290	35741	15079	26012	5537.2	6007.6	21670	22801	21164	8269.1	11568	17528	11061	27446	35414	13726	14101	21538	24025	39462	15098	29873	56930	18854	59425
LIPID-N-0453	PG(18:2_18:2)	Glycerophospholipid	PG	769.51	770.51	[M-H]-	C42H75O10P	HMDB0010650	LMGP04010956	52927219	-	89361	-	49515	51252	105930	36940	29909	28619	54050	34455	27185	59616	33211	45245	42109	37902	77577	30040	19791	30472	39206	24052	52832	50191	42779	42788	54230	41399	43264	35043	68947	47543	58331	48084	46549	94807	40662	41856
LIPID-N-0454	PG(16:0_20:4)	Glycerophospholipid	PG	769.51	770.51	[M-H]-	C42H75O10P	HMDB0010580	LMGP04010036	24779550	-	84526	-	20345	19991	20792	6250.6	11074	11613	22601	21439	13285	14436	13286	11100	18761	11017	27848	9434	19097	18790	14310	16364	13920	7308.2	5221.1	6682.3	16370	13585	5271.1	17653	17474	19655	31762	16616	6278.5	22002	17585	24474
LIPID-N-0455	PG(18:0_20:4)	Glycerophospholipid	PG	797.541	798.541	[M-H]-	C44H79O10P	HMDB0010610	LMGP04010039	24779553	-	75646	-	68220	38216	78611	32004	68573	36796	58915	68525	53858	43698	33256	49869	58777	24307	72773	26671	50384	39294	43134	44582	29066	31081	22906	21827	32033	33904	27507	29980	61730	46704	69638	31660	25262	61564	30353	85932
LIPID-N-0469	PI(16:0_18:0)	Glycerophospholipid	PI	837.557	838.557	[M-H]-	C43H83O13P	HMDB0009781	LMGP06010878	52928331	-	-	-	26220	18536	30112	26124	22833	21466	33411	21288	24612	20703	20057	26316	22117	12945	39517	13358	15222	17827	19067	15740	11026	17136	9277.5	9001.5	17100	14901	7633.9	17353	18509	14374	32533	14803	19370	36779	14649	23293
LIPID-N-0471	PI(18:0_18:0)	Glycerophospholipid	PI	865.588	866.588	[M-H]-	C45H87O13P	HMDB0009808	LMGP06010008	42607490	-	88556	-	239940	255480	271420	210360	333890	254970	468960	261760	264850	264940	326980	363210	277780	123450	579680	161610	186630	227820	285440	167210	154870	293430	191780	158690	188040	216020	125510	195160	221510	227770	340490	290880	211980	376250	211140	348840
LIPID-N-0478	PI(16:0_18:1)	Glycerophospholipid	PI	835.541	836.541	[M-H]-	C43H81O13P	HMDB0009782	LMGP06010001	53480051	-	88392	-	323440	189030	305540	260430	225740	180140	413080	231920	215320	217570	313560	262010	240150	120240	443630	176280	245530	248350	341460	184100	111090	280480	228170	136590	182030	265240	139090	172320	253920	203390	423620	214630	293610	394090	230360	284910
LIPID-N-0479	PI(18:0_17:1)	Glycerophospholipid	PI	849.549	850.557	[M-H]-	C44H83O13P	-	LMGP06010281	52927734	-	-	-	58523	42406	105400	65766	78066	58803	113410	71247	46560	90238	69639	61257	62293	53404	118840	59243	44980	37898	92364	52534	35073	52464	90981	60939	31885	63719	32818	34626	65337	46347	78182	85165	90040	76034	52246	81448
LIPID-N-0480	PI(17:0_18:1)	Glycerophospholipid	PI	849.549	850.557	[M-H]-	C44H83O13P	-	LMGP06010295	52927748	-	-	-	824480	600290	1220300	917540	974440	687780	979550	925230	660830	1152900	785550	781600	929830	918530	1648300	841080	545190	654920	1193900	686390	553010	856640	900420	748880	522490	662480	496540	616460	1160600	801500	1222800	831940	996060	1177100	715330	1005900
LIPID-N-0482	PI(18:0_18:1)	Glycerophospholipid	PI	863.573	864.573	[M-H]-	C45H85O13P	-	LMGP06010957	52928410	-	-	-	2940600	3147000	3613700	2718100	3752100	2931600	5508700	3253800	2961100	3108600	3488700	4219300	3419900	1532300	6854500	1864800	2552800	2548300	3241200	1870900	1523000	3243300	2398800	1994400	2281200	2534600	1297600	2530400	2718100	2679100	4083100	3234400	2720700	4314900	2408600	4055300
LIPID-N-0487	PI(18:0_20:1)	Glycerophospholipid	PI	891.604	892.604	[M-H]-	C47H89O13P	-	LMGP06010935	52928388	-	-	-	13680	12917	13667	19379	11527	9409.8	23838	8459.7	9503	10716	18324	16275	11390	5205.5	22627	6180.6	13283	13508	12262	10926	6518.4	13709	11008	6536.4	9518.9	6007.1	3875.4	9255.6	11442	14424	11173	12546	10473	21617	16030	11758
LIPID-N-0490	PI(18:2_16:0)	Glycerophospholipid	PI	833.526	834.526	[M-H]-	C43H79O13P	HMDB0009846	LMGP06010847	52928300	-	88640	-	19694	8226.5	28276	21554	17780	16923	34893	19221	18142	25440	23129	16230	10919	19034	39307	40642	13470	19395	35641	35392	21222	14363	35586	11039	17281	16180	24711	32084	25305	26416	25890	16695	26587	31120	15589	16854
LIPID-N-0491	PI(16:1_18:1)	Glycerophospholipid	PI	833.526	834.526	[M-H]-	C43H79O13P	HMDB0009801	LMGP06010873	52928326	-	88562	-	32306	25397	27946	26537	27353	17570	21155	22465	12860	18697	24942	32401	28892	20588	39622	25666	21232	17350	24476	17837	10863	41981	13474	15000	24062	27167	25250	16884	28693	30589	44242	16098	35703	48852	20037	31113
LIPID-N-0494	PI(17:0_18:2)	Glycerophospholipid	PI	847.534	848.541	[M-H]-	C44H81O13P	-	LMGP06010201	52927654	-	-	-	8902.8	10908	27618	4967.6	6739.5	2251.9	8118.2	1126.2	2797.9	8273	2764.2	2519.7	4194	3935.3	7671.7	3343.9	1126.2	2887.3	20573	2515.7	6726.2	5232.4	12855	2713.9	4121.1	11116	4468.9	1134.9	15977	8777.8	19436	15591	6108.7	10116	4976	6123.4
LIPID-N-0495	PI(18:0_18:2)	Glycerophospholipid	PI	861.557	862.557	[M-H]-	C45H83O13P	HMDB0009809	LMGP06010956	52928409	-	-	-	1138600	996800	1794400	1431600	1474300	1047400	1945500	1551600	956390	2713000	2053600	1053400	1014500	1000500	3689500	2095200	758360	1172800	1776500	1130500	1327700	1166000	2507300	1128100	587290	1186400	834820	2029400	1616600	844870	1977200	1617100	1293700	1337900	952600	991540
LIPID-N-0496	PI(18:1_18:1)	Glycerophospholipid	PI	861.557	862.557	[M-H]-	C45H83O13P	-	-	-	-	-	-	2077900	2051800	2517300	2102400	1912700	1412900	2683600	1942100	1893900	1716500	2128200	2137000	2043900	1496200	5161600	1816200	1408600	1484200	2305500	1535900	1235400	2206500	1892300	1417700	1594500	1693400	1323000	1441800	2009200	1704600	3754000	2496300	3229700	3197000	1717200	2111400
LIPID-N-0499	PI(18:0_19:2)	Glycerophospholipid	PI	875.565	876.573	[M-H]-	C46H85O13P	-	-	-	-	-	-	42036	38553	47301	36119	37061	35306	55693	44567	34623	48200	43514	56194	33828	27796	78725	14870	47847	35684	57238	39727	15744	46590	28022	51994	45759	42912	29141	20078	39911	34311	51076	36029	29411	64148	40690	61738
LIPID-N-0502	PI(18:0_20:2)	Glycerophospholipid	PI	889.588	890.588	[M-H]-	C47H87O13P	HMDB0009876	LMGP06010537	52927990	-	89148	-	163500	125390	240440	141060	198340	212840	213170	205650	227380	211090	135290	206860	132310	81581	375470	91686	136950	131950	157650	135620	98119	150260	138040	155970	179360	142550	133190	111650	181470	141760	203910	150590	100970	278140	94468	234150
LIPID-N-0508	PI(18:1_18:2)	Glycerophospholipid	PI	859.541	860.541	[M-H]-	C45H81O13P	HMDB0009838	LMGP06010931	52928384	-	88611	-	84458	137320	184420	132710	120570	104080	136000	113220	83987	185310	136620	97877	108750	109440	269170	268080	80686	83520	119150	117350	160850	116450	259240	86063	44398	100800	113540	152970	185880	86059	130990	153420	220090	101660	115690	78292
LIPID-N-0509	PI(16:0_20:3)	Glycerophospholipid	PI	859.541	860.541	[M-H]-	C45H81O13P	HMDB0009788	LMGP06010875	52928328	-	88389	-	2749.8	8816.8	4325.7	8133.5	5428.7	6831.9	25244	6096.7	6498	8502.9	16984	8139	11754	3353.3	16191	9822.2	12017	8968	9306.9	1891.2	2174.1	6354.5	7206.1	8313.3	5175.2	10013	5434.9	10918	1349.3	13591	14359	5002.3	5250.9	13271	6820.1	5451.6
LIPID-N-0511	PI(17:0_20:3)	Glycerophospholipid	PI	873.549	874.557	[M-H]-	C46H83O13P	-	LMGP06010209	52927662	-	-	-	15910	12379	30050	31892	16232	27181	24691	14714	19415	30801	27989	18907	10619	24287	59373	37484	15667	20091	28501	28339	14322	19133	32075	17134	6209.2	957.36	15693	22811	23012	24365	32032	25654	18224	29096	15212	15541
LIPID-N-0514	PI(20:3_18:0)	Glycerophospholipid	PI	887.573	888.573	[M-H]-	C47H85O13P	HMDB0009880	LMGP06010568	53480094	-	89133	-	378850	332270	651950	408370	384940	307440	530960	579000	444220	687290	476860	369040	361870	333390	872930	472540	331170	421460	455750	349590	293220	363410	531930	337630	222940	315180	283370	489590	388630	431410	595560	558920	277300	550300	332920	335210
LIPID-N-0519	PI(18:0_22:3)	Glycerophospholipid	PI	915.604	916.604	[M-H]-	C49H89O13P	-	-	-	-	-	-	38139	25840	50475	27031	38405	34841	44793	42926	36666	47441	40870	19043	30437	29157	100630	26914	39066	43388	33062	36125	22471	40760	22683	32143	19335	24716	15029	18241	41084	34648	53849	32368	23024	66472	26247	37607
LIPID-N-0522	PI(16:0_20:4)	Glycerophospholipid	PI	857.526	858.526	[M-H]-	C45H79O13P	HMDB0009789	LMGP06010958	52928411	-	-	-	53979	26283	54263	78829	48443	31734	59272	40280	60336	50451	61116	39698	36634	34701	80448	45307	55590	49552	54983	34463	28881	54647	33656	25307	45719	23333	44761	38773	56562	43236	83959	41137	38358	80255	39309	66859
LIPID-N-0523	PI(17:0_20.4)	Glycerophospholipid	PI	871.534	872.541	[M-H]-	C46H81O13P	-	LMGP06010004	9547141	-	-	-	175860	117940	201360	201240	179930	177940	233570	210280	242880	237500	306520	117820	154240	174970	308340	240200	173100	198340	163630	188620	127280	139620	189480	144430	117360	112500	150660	160540	239660	141290	341610	136360	162070	219810	172950	159140
LIPID-N-0524	PI(18:0_20:4)	Glycerophospholipid	PI	885.557	886.557	[M-H]-	C47H83O13P	HMDB0009815	LMGP06010010	42607491	-	-	-	4732100	3558000	6238500	3841000	4900300	4122400	5861700	5861600	4234700	6070500	5257000	2937000	4485500	3449100	9472200	4311500	3642500	4007200	4889200	3674800	3180300	3895200	3795000	3087800	2591600	2525000	2914000	3694200	5666100	3494500	7437100	4500000	2701500	6199800	2913100	4423100
LIPID-N-0525	PI(20:3_18:1)	Glycerophospholipid	PI	885.557	886.557	[M-H]-	C47H83O13P	HMDB0009881	LMGP06010569	53480095	-	89131	-	110670	96620	224380	86912	58538	70973	100670	155980	115120	143260	92089	56595	72074	97614	294370	145040	81584	71910	100860	237880	106510	60896	138620	134610	94343	74383	142460	85272	116050	89640	250380	130760	209950	111210	79617	64971
LIPID-N-0526	PI(17:0_22:4)	Glycerophospholipid	PI	899.565	872.541	[M-H]-	C46H81O13P	-	LMGP06010215	52927668	-	-	-	11400	7627.1	9443.6	18531	11463	18519	16478	15536	14766	26213	24539	9933.9	18613	17314	38850	18401	12719	7713.4	18339	16305	15496	12603	16043	12662	7755.8	10470	4720.5	11824	21331	16037	27541	11307	15027	30769	15859	18825
LIPID-N-0529	PI(18:0_22:4)	Glycerophospholipid	PI	913.588	914.588	[M-H]-	C49H87O13P	HMDB0009817	LMGP06010853	53480065	-	88573	-	274210	201130	397250	296630	296570	293760	436010	333180	326200	427390	385110	225870	261420	271250	645850	205780	345800	370340	280940	258950	220530	257930	222540	224440	223730	186850	192210	252530	369930	345690	489640	278590	186210	570930	308170	337550
LIPID-N-0538	PI(20:4_18:1)	Glycerophospholipid	PI	883.541	884.541	[M-H]-	C47H81O13P	HMDB0009895	LMGP06010599	53480102	-	89128	-	296340	181340	292430	241190	202840	182230	224310	264300	236750	220280	259170	144580	255640	222360	444840	300020	201030	190080	243870	249400	228540	209750	244770	208420	204680	148670	231210	212680	283810	199700	432970	226370	352490	285940	215810	208760
LIPID-N-0539	PI(18:0_20:5)	Glycerophospholipid	PI	883.541	884.541	[M-H]-	C47H81O13P	-	LMGP06010628	52928081	-	-	-	13591	16532	21535	13776	20653	17561	26034	25805	25161	15333	22396	6031.5	22316	13253	27766	20148	19183	19369	21200	13078	15839	15436	13251	15372	12608	16420	14768	10605	22654	17155	23671	26350	17099	11491	18081	21191
LIPID-N-0541	PI(18:1_22:4)	Glycerophospholipid	PI	911.573	912.573	[M-H]-	C49H85O13P	-	LMGP06010307	52927760	-	-	-	55699	19419	53117	51643	20864	23901	46981	48359	33806	42845	45487	14837	29714	42377	82322	37916	34221	36225	41008	39450	41489	35352	40432	29162	31377	28334	32446	27154	62817	34448	65901	27818	62443	55865	24723	35014
LIPID-N-0544	PI(18:0_22:5)	Glycerophospholipid	PI	911.573	912.573	[M-H]-	C49H85O13P	-	-	-	-	-	-	72385	32732	94999	55883	105100	67285	111520	88664	54879	99908	73510	52766	72948	43071	135390	56494	85474	71593	93014	44601	50736	66440	48167	55817	53365	38148	45961	55009	61534	53535	132430	76017	41047	91471	46071	49478
LIPID-N-0547	PI(18:2_20:4)	Glycerophospholipid	PI	881.526	882.526	[M-H]-	C47H79O13P	-	LMGP06010845	52928298	-	-	-	8215.2	2312.9	5815.7	7296.2	8276.9	1033.1	7758	346.33	2047.9	4176.2	2419.8	6170.6	5822.6	5108.3	7513.3	4086.6	4790.8	1650.4	5489.3	1040	6582.9	3239.4	2704.8	2740	4762.7	1373.8	5119.1	339.22	8922.4	7089.6	5900.6	3067	9889.2	8635.1	2836.2	9324.2
LIPID-N-0549	PI(18:1_20:5)	Glycerophospholipid	PI	881.526	882.526	[M-H]-	C47H79O13P	-	LMGP06010826	52928279	-	-	-	7561.3	7251.3	8546.2	3652	2662.4	2649.6	6880.9	8281.3	6597.4	8264.6	2317.1	3274.1	6255.3	5929.1	5642.8	3157.4	2308.5	4323.4	9242.2	4971.7	4631.8	4626.3	8559.7	3321.1	4303.9	1323.5	8948.1	996.99	3317	3604.9	10174	3658.2	11475	2670.1	3315.8	3970.7
LIPID-N-0551	PI(18:0_22:6)	Glycerophospholipid	PI	909.557	910.557	[M-H]-	C49H83O13P	HMDB0009821	LMGP06010012	52927465	-	88600	-	14363	1983.5	5546.7	1997.8	5955.7	6497.2	8617.9	2017	1486.3	3502.1	4485.8	4574	4478	3056	10048	984.01	7433.4	3061	4191.6	1014.2	491.51	5518.6	3533.4	2019.2	6548.1	4032.3	1014.5	3011.5	3997.5	3493.7	7102.7	4518	3554.2	8048.3	2993.5	3481.7
LIPID-N-0563	PS(18:0_18:0)	Glycerophospholipid	PS	790.56	791.568	[M-H]-	C42H82NO10P	HMDB0012378	LMGP03010036	9547096	-	84519	-	255350	106310	276680	52877	199430	124970	218940	176810	94300	193580	166000	223920	190060	198800	212300	90756	186310	88358	313800	88604	75862	170540	94920	194300	170680	121310	160120	124300	164240	151230	239030	217350	161540	212240	104950	176290
LIPID-N-0567	PS(16:0_18:1)	Glycerophospholipid	PS	760.513	761.521	[M-H]-	C40H76NO10P	HMDB0012357	LMGP03010007	5283499	-	34086	-	59863	32001	49361	54171	106550	75170	219290	55839	62321	49316	84304	68170	96591	21252	90622	65295	48751	56752	90656	55452	29296	52474	32766	38753	35481	40500	32229	59799	56677	34602	58011	32916	40181	49572	44137	100770
LIPID-N-0568	PS(18:0_16:1)	Glycerophospholipid	PS	760.513	761.521	[M-H]-	C40H76NO10P	HMDB0012377	LMGP03010887	52925996	-	90036	-	190200	274050	186830	208370	173580	275090	601140	204420	261640	195990	171860	674020	276260	144920	456840	45921	285210	298320	209310	155280	113040	429920	103520	127990	360520	262190	110400	75515	224670	242960	280370	183430	131780	507980	134030	453340
LIPID-N-0569	PS(18:0_17:1)	Glycerophospholipid	PS	774.529	775.536	[M-H]-	C41H78NO10P	-	LMGP03010313	52925423	-	-	-	33943	30212	59168	38271	35338	28876	26600	66821	29296	59078	42751	30704	35793	26772	64078	35313	36281	25618	39252	29752	28644	19560	26542	35390	20929	21632	20062	40923	39306	25647	44287	31662	25563	43761	32800	38514
LIPID-N-0570	PS(18:0_18:1)	Glycerophospholipid	PS	788.544	789.552	[M-H]-	C42H80NO10P	HMDB0010163	LMGP03010025	59720717	-	79096	-	2524600	1704700	2256300	2327800	2722700	2012900	3499500	2399600	2295100	2323900	3035400	1702900	3398100	1169500	3378500	1601500	1785400	1776200	1296500	1634000	1410300	1955300	1361200	1517300	1845300	1348700	1123200	2032800	2109300	2079600	2356900	1791900	1418800	2256500	1394700	2625200
LIPID-N-0571	PS(18:1_19:0)	Glycerophospholipid	PS	802.56	803.568	[M-H]-	C43H82NO10P	-	LMGP03010332	52925442	-	-	-	253860	276330	225710	299260	183150	334340	409750	265980	211000	256570	237650	488880	282470	197020	404610	87953	300300	277860	242880	199250	142470	365650	118380	185060	310340	229300	133900	95262	170950	225650	389440	179290	196150	415070	208600	328310
LIPID-N-0572	PS(18:1_20:0)	Glycerophospholipid	PS	816.575	817.583	[M-H]-	C44H84NO10P	HMDB0112350	LMGP03010957	131819724	-	-	-	172390	407870	294220	138620	165700	217040	256270	276320	272230	177930	230750	409260	249350	184850	546650	78592	197570	307480	154530	176520	120440	212380	107840	110720	149130	227670	115950	104980	118270	235970	250410	275470	162320	395730	184770	352550
LIPID-N-0574	PS(18:2_16:0)	Glycerophospholipid	PS	758.497	759.505	[M-H]-	C40H74NO10P	HMDB0012398	LMGP03010877	52925986	-	90026	-	59860	24427	96470	42837	48468	43143	67917	67573	42590	71526	68380	54811	42960	44351	116280	59565	35857	56909	72457	54244	66904	55561	79072	41108	56157	32197	80277	63434	65124	53511	61222	98193	30979	61938	59900	40036
LIPID-N-0577	PS(18:0_18:2)	Glycerophospholipid	PS	786.529	787.536	[M-H]-	C42H78NO10P	HMDB0012380	LMGP03010031	9547091	-	84513	-	911420	648000	1179500	1170800	877260	594480	1018300	1218900	763300	1000900	1303700	513290	945760	721960	1321300	1124000	547040	696810	902650	648630	809920	612360	1157200	802060	636990	649740	788730	1206500	1044900	857000	1163100	956740	933930	625650	484130	967630
LIPID-N-0578	PS(18:1_19:1)	Glycerophospholipid	PS	800.544	801.552	[M-H]-	C43H80NO10P	-	LMGP03010333	52925443	-	-	-	45002	63889	53348	19561	45212	40900	80886	51159	40821	43410	27172	50114	62911	18919	57191	29024	29560	40486	63403	29381	36145	35101	20558	23689	41841	27099	25345	28084	33166	36262	61306	48059	42255	86822	44052	69346
LIPID-N-0579	PS(18:1_20:1)	Glycerophospholipid	PS	814.56	815.568	[M-H]-	C44H82NO10P	HMDB0112412	LMGP03010956	52926063	-	-	-	396440	416880	524640	262030	283140	435150	736500	374880	480420	386550	316690	899100	426870	284620	731040	97930	462530	507790	275380	327600	188040	450060	243200	204820	555200	297600	155470	196660	379000	311060	793490	598090	210440	572670	247900	427190
LIPID-N-0581	PS(18:2_18:1)	Glycerophospholipid	PS	784.513	785.521	[M-H]-	C42H76NO10P	HMDB0012401	LMGP03010350	52925460	-	88486	-	352930	326070	556490	324180	206470	298180	701350	491590	113540	497950	365130	321290	233760	353990	729950	445540	194340	386880	570920	366130	372880	385970	339120	228960	320710	310360	358050	307400	251990	309160	381890	319750	414090	257880	198890	231860
LIPID-N-0584	PS(18:0_20:3)	Glycerophospholipid	PS	812.544	813.552	[M-H]-	C44H80NO10P	HMDB0012382	LMGP03010885	52925994	-	84512	-	123990	100170	207450	175500	130850	107250	166260	208600	157790	180810	181820	92150	196650	114940	209140	155690	104100	151070	119300	123410	98135	75677	140410	117810	89119	94520	74169	138830	182780	141940	194350	153970	116260	119970	92031	174480
LIPID-N-0585	PS(19:0_20:3)	Glycerophospholipid	PS	826.56	827.568	[M-H]-	C45H82NO10P	-	LMGP03010471	52925581	-	-	-	39735	38466	70891	44416	41203	57208	68373	51637	25375	73105	44685	21550	25564	47388	57846	52581	46033	45707	53460	34076	32480	41415	48157	51732	26721	39468	28605	19726	39765	20006	34940	59631	35949	35918	35078	12871
LIPID-N-0586	PS(18:0_22:3)	Glycerophospholipid	PS	840.575	841.583	[M-H]-	C46H84NO10P	-	-	-	-	-	-	39409	28134	40867	42526	35908	28752	41588	44478	57657	23670	37681	43973	61476	13826	40753	21221	36347	40347	21749	48043	24518	38446	22112	26242	43399	34200	19276	29150	42071	44187	44737	17420	26071	49794	19692	74786
LIPID-N-0588	PS(17:0_20:4)	Glycerophospholipid	PS	796.513	797.521	[M-H]-	C43H76NO10P	-	LMGP03010003	5283501	-	-	-	39046	19483	28625	31199	51982	50769	30184	27952	21402	52689	44912	18575	22619	30643	77561	69020	57844	32222	57218	47932	28384	36609	41143	28273	40081	14980	60934	21278	45163	29926	25142	65733	26073	28373	31338	12515
LIPID-N-0589	PS(18:0_20:4)	Glycerophospholipid	PS	810.529	811.536	[M-H]-	C44H78NO10P	HMDB0012383	LMGP03010039	24779545	-	79113	-	3018700	1949200	4653800	2200300	3243200	3060600	2401700	2764200	2681600	4409100	3189600	1823600	1485400	2555300	5873200	3887500	3895700	2554400	4669400	2422600	1887600	2815000	4165400	3828100	2693300	1878900	3045500	1782900	3158700	1766300	2862100	3630000	2603300	2178900	1675400	2308300
LIPID-N-0590	PS(19:0_20:4)	Glycerophospholipid	PS	824.544	825.552	[M-H]-	C45H80NO10P	-	LMGP03010472	52925582	-	-	-	197790	192710	347860	183650	223700	216650	207500	233960	143370	381250	268850	69547	149480	226300	404840	346910	255680	213890	283110	165970	149230	216600	399000	368450	175440	156770	218570	106990	223690	110660	213750	290760	239200	193110	166170	138210
LIPID-N-0591	PS(22:4_18:0)	Glycerophospholipid	PS	838.56	839.568	[M-H]-	C46H82NO10P	HMDB0112793	LMGP03010798	52925908	-	-	-	59198	51513	106740	97000	76475	52998	77099	100680	82468	86105	95399	42835	88245	39633	99642	61608	99938	44338	53186	65933	54345	60736	70989	71010	77152	38020	50722	64051	123770	61676	131850	37545	64935	72224	40252	102460
LIPID-N-0595	PS(18:0_22:5)	Glycerophospholipid	PS	836.544	837.552	[M-H]-	C46H80NO10P	HMDB0010166	-	53480355	-	90040	-	137450	68695	225070	163820	113970	86193	99331	178830	137720	77009	146880	50031	178340	100110	174270	97406	167370	108890	102430	60514	73798	95172	86080	100000	151470	71692	117850	107420	117930	97329	226160	94887	91634	115850	46217	166950
LIPID-N-0598	PS(18:0_22:6)	Glycerophospholipid	PS	834.529	835.536	[M-H]-	C46H78NO10P	HMDB0010167	LMGP03010040	24779546	-	79098	-	93302	30163	45661	39134	41544	26178	35428	48239	28773	36282	79158	26978	57717	38899	34670	32926	45587	20975	39557	22142	18363	64438	32771	53445	56205	41995	58138	31755	45525	59820	56788	43845	54500	39843	42599	42608
LIPID-N-0603	CerP(d18:1/18:0)	Sphingolipid	CerP	644.502	645.51	[M-H]-	C36H72NO6P	HMDB0010701	LMSP02050004	5283583	-	73144	-	18500	15767	18056	10867	15420	9735.3	24149	10743	14299	18825	15463	17560	9680	5537.6	38293	6043.3	12321	16757	14133	17741	11538	3670.4	7296.2	11599	11102	15991	8438.8	10079	14121	14493	25296	21445	9500.8	27579	12154	14164
LIPID-N-0606	CerP(d18:1/24:0)	Sphingolipid	CerP	728.596	729.604	[M-H]-	C42H84NO6P	HMDB0010704	LMSP02050008	5283587	-	73137	-	2616.5	2126.8	3266.9	1354.4	1470.4	965.96	1922.8	3282.4	1864.3	2707.3	5514.6	3515	3916.8	1128.7	5760.6	1416.8	1160.8	3685.2	1804.4	2859.6	3325.4	1020.8	2681.3	344.86	1723.5	3412.2	970.63	1660.5	2096	1022.8	3546	1677.9	2286.6	3829	1359.5	2963.7
LIPID-N-0609	CerP(d18:1/18:1)	Sphingolipid	CerP	642.486	643.494	[M-H]-	C36H70NO6P	-	-	-	-	-	-	7256.5	5021.5	17869	16718	15199	10913	21482	11612	2615.8	18759	11719	10920	11414	8850	37212	17147	4752.4	13637	12922	9093.8	10364	7854.1	7404	11397	9287.7	10425	9140.1	5441.8	19500	9963	28985	10524	9387	26635	2608.2	21852
LIPID-N-0615	LPA(0:0/16:0)	Glycerophospholipid	LPA	409.236	410.243	[M-H]-	C19H39O7P	HMDB0007849	LMGP10050042	56960317	-	-	-	12084	3524.5	11660	13832	7522.1	3524.1	10527	16717	10339	13712	16725	3368.4	11999	3822.3	12835	7326.8	5252.7	8590.8	8329.5	5831.2	6740.1	7016.5	9739	4439.2	8139.4	6587.2	7367.1	7099.3	7253.3	16522	4669.5	10308	13437	8953.7	2743.1	9388.1
LIPID-N-0617	LPA(0:0/18:1)	Glycerophospholipid	LPA	435.259	436.259	[M-H]-	C21H41O7P	HMDB0007855	LMGP10050008	5497152	-	-	-	1731.8	3650.5	2348.3	4440	1265.4	489.92	2554	1876.6	1377.5	1575.7	2146	2134.9	3061.2	1590.2	5987.5	1060.3	2250.1	2098.3	1857.2	948.55	1220.2	1303.3	1501.3	1615.2	2171.7	1039.4	1381.1	2363.6	1372	4266.1	1357.6	2791.2	1436.9	2129.9	2230	2428.6
LIPID-N-0619	LPA(0:0/20:4)	Glycerophospholipid	LPA	457.236	458.243	[M-H]-	C23H39O7P	-	LMGP10050013	53478599	-	-	-	779.93	1940.9	585	533.14	467.15	234.77	380.88	300.42	146.76	189.73	394.49	667.82	492.56	2960.4	1842.5	197.66	2431	1741.4	288.02	533.26	1742.6	642.86	588.24	2541.6	341.91	393.88	2091.1	480.33	99.638	658.97	3159.8	492.79	1181.3	1182.3	395.16	585
LIPID-N-0623	PA(16:0_16:0)	Glycerophospholipid	PA	647.465	648.473	[M-H]-	C35H69O8P	-	LMGP10010012	446066	-	-	-	16445	14831	23242	18248	13269	9751.4	27955	21176	12625	10767	11189	4751.7	25064	13056	16769	8182.3	10961	13826	9544.9	17450	5455.1	4315.8	15329	13082	21304	17847	17885	15561	19907	39125	15841	14381	13950	20495	3867.1	23935
LIPID-N-0624	PA(16:0_18:0)	Glycerophospholipid	PA	675.496	676.504	[M-H]-	C37H73O8P	-	LMGP10010908	460605	-	-	-	54195	40672	51380	47214	46414	43682	53835	46282	49723	50782	61769	43787	72523	31370	77261	34047	38180	42062	44150	53404	49579	49714	44487	36552	43036	45386	32626	65806	64211	54477	63842	35002	56124	58671	39236	57017
LIPID-N-0625	PA(18:0_18:0)	Glycerophospholipid	PA	703.528	704.536	[M-H]-	C39H77O8P	-	LMGP10010028	460605	-	-	-	58666	70121	59766	70698	53757	59328	106290	74625	64747	59063	62692	132320	90177	28354	105120	32288	50908	57969	53812	39959	35482	55581	32027	32778	65728	62645	32380	40229	64090	64407	91102	43559	48065	123720	43931	110550
LIPID-N-0631	PA(18:0_18:1)	Glycerophospholipid	PA	701.512	702.52	[M-H]-	C39H75O8P	-	LMGP10010037	460605	-	-	-	91668	113600	106220	152030	74401	64605	101200	68283	68314	59930	69421	41739	93580	34638	147500	43755	76578	70586	54279	47219	63242	70955	93741	48537	101230	130860	33221	118480	80952	122820	61649	114570	78632	105910	29298	199310
LIPID-N-0633	PA(16:0_18:2)	Glycerophospholipid	PA	671.465	672.473	[M-H]-	C37H69O8P	HMDB0007860	LMGP10010023	9547167	-	73259	-	14475	11384	27895	2336.1	15916	15727	17024	31429	12294	16352	14972	12195	7439.5	20093	38649	14163	10356	14229	16455	14749	15288	4950.5	27559	18338	7478.3	9613.3	17975	13601	6413.9	9552.7	26241	15984	21599	12357	18277	4223
LIPID-N-0635	PA(18:1_18:1)	Glycerophospholipid	PA	699.496	700.504	[M-H]-	C39H73O8P	HMDB0007865	LMGP10010962	14057128	14268-17-8	83775	-	570450	478930	557250	425510	459730	493410	928930	541670	526650	605990	373490	1013800	556440	169090	983820	214350	264830	394080	463700	327850	178700	423040	270920	278610	384970	527530	155400	188620	356000	409190	646140	359400	376910	959400	272450	978330
LIPID-N-0640	PA(18:0_20:4)	Glycerophospholipid	PA	723.496	724.504	[M-H]-	C41H73O8P	-	LMGP10010024	460605	-	-	-	24997	41741	48482	56304	54777	39346	43773	44395	35445	70410	39195	11332	63134	29197	102130	50299	33481	26792	36522	42727	30655	35227	42398	34572	34245	36315	32388	32571	50772	48662	55578	22733	27575	62552	37416	39338
LIPID-N-0643	PA(16:1_22:4)	Glycerophospholipid	PA	721.481	722.489	[M-H]-	C41H71O8P	-	LMGP10010223	460605	-	-	-	169450	56677	125150	105980	95823	104830	151510	111110	60419	127680	88251	114610	94112	65423	211610	92346	60061	90986	137360	72373	61672	88293	82298	61507	83006	115100	40586	66898	101860	102530	120220	83533	100550	120040	54641	141580
LIPID-N-0644	PA(18:1_22:4)	Glycerophospholipid	PA	749.512	750.52	[M-H]-	C43H75O8P	-	LMGP10010337	460605	-	-	-	48868	21463	43718	32923	38077	39695	76788	35490	21433	55278	27373	33601	24123	21537	80951	33643	27408	31280	49154	34392	22621	39813	35456	11247	23162	29513	14636	39036	32570	39931	52494	26733	36253	36533	18391	37208
LIPID-N-0647	PA(18:0_22:6)	Glycerophospholipid	PA	747.496	748.504	[M-H]-	C43H73O8P	-	LMGP10010039	460605	-	-	-	9807.1	4225.7	3901.8	4674.9	14064	8898.7	6524.4	7262.5	4686.5	12640	11710	5156.3	3739	11679	17326	9359.9	6081.2	1880.2	12157	6534.8	4216.6	6997.3	3276.6	11722	7551.8	7951	11220	6561.3	9363.6	4663.1	5575.7	5152.6	7067.5	9315.4	7028.8	9341
LIPID-N-0648	PA(14:1_22:6)	Glycerophospholipid	PA	689.418	690.426	[M-H]-	C39H63O8P	-	LMGP10010136	460605	-	-	-	753.18	1314.1	1352.7	1142.4	1087.6	1676.3	1702.9	1291.5	859.61	1352.4	1120.7	1680.7	1033.7	1266.6	1224.6	1078.3	1678.9	1027.5	1245.3	1423.5	1136.9	1416.2	849.78	1024.3	1158.8	1029.4	1032.8	1293.3	1313.5	1186.3	1217.1	1061	1713.8	1222.8	1667.9	1514.1
LIPID-N-0666	LPG(20:3)	Glycerophospholipid	LPG	533.288	534.296	[M-H]-	C26H47O9P	-	LMGP04050025	52927448	-	-	-	2890.6	5448.5	7124.1	1836.8	6152	5345	12106	7275.1	4937.5	5017.2	2148.6	6700.2	4180.7	4207.4	11831	3970.2	2989.4	5676.4	6227.8	7500.4	11462	7446.3	5978	6159.7	4251.8	6577.3	2615.7	4286.2	9728.8	10065	9659.1	6344.6	8116.2	6438.6	5314.3	5564
LIPID-N-0668	LPG(22:4)	Glycerophospholipid	LPG	559.304	560.311	[M-H]-	C28H49O9P	-	LMGP04050017	52927440	-	-	-	615.43	491.68	1193.1	1075	1169.8	953.35	2387.7	907.32	1563.6	1689.9	786.14	1040.2	703.98	1861.6	4054.4	1847	2029.1	826.38	1355.3	1896.1	1031	568.02	1812.4	1044	502.19	780.99	582.37	1156.1	1518.5	1041.5	3022.4	337.28	945.43	2824.8	2130.2	983.65
LIPID-N-0681	LPI(17:0)	Glycerophospholipid	LPI	585.304	586.312	[M-H]-	C26H51O12P	-	LMGP06050029	52928624	-	-	-	371.94	730.12	479.61	1031.5	694.73	403.96	2005.2	482.39	914.14	886.73	1016.3	373.32	666.16	1000.6	2393.4	1861.6	1139.8	458.61	616.23	1193.1	707.33	635.12	399.98	1367.6	389.76	393.69	491.56	362.01	1128.5	1724.1	1884.1	391.29	963.21	1308.8	421.43	397.57
LIPID-N-0684	LPI(20:0)	Glycerophospholipid	LPI	627.351	628.359	[M-H]-	C29H57O12P	-	LMGP06050011	52928606	-	-	-	603.91	776.03	875.77	993.94	752.57	566.34	767.55	731.68	681.78	570.35	766.25	738.45	912.2	704.35	528.16	707.11	1048.2	788.26	708.14	1138.8	510.5	927.49	846.91	351	1112.4	367.31	678.83	920.56	650.88	759.75	562.69	479.73	781.15	1069	966.74	997.57
LIPID-N-0688	PA(22:0_18:1)	Glycerophospholipid	PA	757.575	758.583	[M-H]-	C43H83O8P	-	LMGP10010947	52929535	-	-	-	464030	633090	647280	402020	428460	548150	909890	558100	454850	618490	393930	776390	538380	244630	821440	227100	453650	650520	393870	436290	348970	567240	215420	372580	483470	424910	189700	306250	554770	594020	785250	484540	274850	1271200	587740	878440
LIPID-N-0692	PA(18:1_18:2)	Glycerophospholipid	PA	697.481	698.489	[M-H]-	C39H71O8P	-	LMGP10010961	52929548	-	-	-	693450	367880	903640	561340	458110	440450	1275900	657030	364970	944600	705190	535170	642070	463370	1438500	606720	332770	541160	888430	578500	593090	392170	635780	332340	383700	557960	266170	529800	580330	545970	751520	551520	658090	931610	410790	573640
LIPID-N-0695	FFA(19:0)	Fatty acyl	FFA	297.279	298.287	[M-H]-	C19H38O2	HMDB0000772	LMFA01010019	12591	-	39246	5738	474400	829470	210370	213330	741010	281180	71698	926600	259760	356280	308270	1202700	488930	1677700	492940	509430	320630	579690	1412000	293780	2120700	754690	273350	1375900	811870	1313600	295170	423520	261450	1624600	262750	241570	268210	648810	861690	305440
LIPID-N-0700	FFA(28:0)	Fatty acyl	FFA	423.42	424.428	[M-H]-	C28H56O2	HMDB0002348	LMFA01010028	10470	-	31001	6638	73328	54200	46667	79520	66960	56922	66772	93246	60277	66467	70452	43206	75649	55545	60319	49086	74028	50608	48171	61832	48700	60704	38401	45183	75578	67219	51868	61070	65778	86230	84909	57889	63286	64622	61830	77421
LIPID-N-0701	FFA(29:0)	Fatty acyl	FFA	437.436	438.444	[M-H]-	C29H58O2	-	LMFA01010029	20245	-	-	-	39848	25321	26640	48305	40500	38669	55354	43299	43563	41191	27075	45177	52328	45199	42372	38333	38218	45845	29155	31196	36910	48921	35755	34758	51776	18147	27000	26896	53893	52741	55827	21273	39030	66843	47818	46922
LIPID-N-0702	FFA(30:0)	Fatty acyl	FFA	451.452	452.459	[M-H]-	C30H60O2	HMDB0030925	LMFA01010030	10471	-	31003	-	43602	39450	33748	52439	54361	38844	35182	48316	47963	50388	41959	41639	53590	44935	67078	35301	45055	32454	23530	27307	30555	44018	31258	49567	51075	37403	32858	32714	66475	56658	52192	44130	51962	56774	46669	48034
LIPID-N-0703	FFA(31:0)	Fatty acyl	FFA	465.467	466.475	[M-H]-	C31H62O2	-	LMFA01010031	37982	-	-	-	40193	28790	38469	47715	29986	27466	37656	34144	44497	29500	32389	34187	26945	32317	48176	36984	38267	37937	28759	25084	31312	41442	27226	42870	28850	30507	28007	30164	30773	40491	46331	43906	41358	60472	30117	36069
LIPID-N-0706	FFA(34:0)	Fatty acyl	FFA	507.514	508.522	[M-H]-	C34H68O2	-	LMFA01010034	94485	-	-	-	10890	16397	57564	130880	23798	4355.5	59648	31295	88560	8952.2	14025	24403	19391	11385	150520	14580	139950	69720	15163	10084	14106	99673	6414.2	18012	30408	7982.7	20528	33904	26491	46859	140790	31465	8106.2	52150	36662	90773
LIPID-N-0707	FFA(35:0)	Fatty acyl	FFA	521.53	522.538	[M-H]-	C35H70O2	-	LMFA01010035	5282595	-	-	-	11086	5023.5	50548	109900	9334.1	3021.5	39281	7659.6	65195	5730.1	9891.7	14966	27490	2611.1	38738	3678.6	41881	31415	4925.9	4392.8	2724.8	53656	2461.2	14836	33040	4316.7	17234	19987	43154	44893	32537	13972	805.15	51635	11737	77699
LIPID-N-0708	FFA(36:0)	Fatty acyl	FFA	535.545	536.553	[M-H]-	C36H72O2	-	LMFA01010036	5282596	-	-	-	228730	173420	250290	269720	255450	127460	250830	256440	264360	175890	226890	210350	287460	182680	208220	220380	190400	305420	232870	142820	187280	296080	90845	202260	267280	200470	202740	282750	266540	285390	288990	254670	157120	275260	241650	322030
LIPID-N-0714	FFA(32:1)	Fatty acyl	FFA	477.467	478.475	[M-H]-	C32H62O2	-	LMFA01030098	5282778	-	-	-	38413	26193	34110	40440	41174	33759	40096	33913	35980	37338	24408	30048	38652	26557	47519	25526	38324	42572	28448	36487	34950	32499	31969	28588	49816	29990	26387	30576	42471	44098	28706	26245	33563	42350	39503	45913
LIPID-N-0715	FFA(34:1)	Fatty acyl	FFA	505.498	506.506	[M-H]-	C34H66O2	-	LMFA01031111	92033288	-	-	-	140200	257230	210780	190960	178410	194240	220800	189470	161460	195740	191250	87993	220850	215610	222210	186790	213560	191020	161920	203400	208570	184940	169070	199230	190140	180430	294950	170530	190220	205050	122020	203480	187110	157550	217290	178740
LIPID-N-0717	FFA(38:1)	Fatty acyl	FFA	561.561	562.569	[M-H]-	C38H74O2	-	-	-	-	-	-	94718	83393	150180	148380	114630	51487	146320	147170	171450	81051	118130	101310	142040	83974	156980	91202	138130	155220	106990	58873	88576	131230	39333	89888	145610	86199	98734	127520	142680	117270	160000	123470	74157	151070	141270	159570
LIPID-N-0729	PE(O-16:0_16:0)	Glycerophospholipid	PE-O	676.528	677.536	[M-H]-	C37H76NO7P	-	LMGP02020103	52925038	-	-	-	9542.4	8965.7	13454	10694	18021	12930	8402	11133	7180.2	8332.4	7413.4	4096.7	12593	9632.3	15469	6645.6	9365.4	9139.2	8826.3	16761	6345.6	11264	6874	8838.9	11365	7837.5	3730.4	11969	7625.4	7240.8	11744	8460.3	6179.9	8692.8	5199.2	11649
LIPID-N-0730	PE(O-18:0_16:0)	Glycerophospholipid	PE-O	704.559	705.567	[M-H]-	C39H80NO7P	-	LMGP02020094	52925029	-	-	-	26359	15657	34267	27536	48718	27518	29037	28738	22080	21547	27503	20083	39655	11850	28611	20924	18372	27199	24025	38934	30769	26085	19840	25308	17228	15820	19011	32148	29649	30787	20214	24870	17880	30771	24078	24160
LIPID-N-0732	PE(O-16:0_20:0)	Glycerophospholipid	PE-O	732.591	733.599	[M-H]-	C41H84NO7P	-	LMGP02020009	9547049	-	-	-	5639.7	1998	5034.5	5972.8	6462.8	4250.2	3570.8	5279.2	4464.1	4307.8	15943	4148.2	21692	2866.2	6170.2	3311.1	6805.9	3070.3	2684.2	3975.2	11823	3729	1688.5	3860	2873.9	4653.1	3870.7	7662.5	3503.7	6894.1	6356	3099	4841.8	5381.1	1345.3	4685.1
LIPID-N-0734	PE(O-16:1_16:0)	Glycerophospholipid	PE-O	674.512	675.52	[M-H]-	C37H74NO7P	-	-	-	-	-	-	227330	119730	246270	190460	175170	202220	220340	210710	196790	267730	296970	225350	312320	176970	369460	214690	165030	167340	216760	252300	219730	185380	177450	195760	158170	190980	152610	271910	261620	194040	236710	173330	215710	301020	167710	238520
LIPID-N-0736	PE(O-16:0_18:1)	Glycerophospholipid	PE-O	702.544	703.552	[M-H]-	C39H78NO7P	HMDB0011157	LMGP02020018	42607455	-	-	-	348080	393000	520240	551680	410210	281620	559670	508760	554380	316270	306850	497900	505030	176950	567550	192190	352330	301090	262600	265880	223270	341270	229820	236300	314780	386580	180350	331900	295570	352790	487130	385250	248790	786960	305230	722380
LIPID-N-0738	PE(O-18:0_18:1)	Glycerophospholipid	PE-O	730.575	731.583	[M-H]-	C41H82NO7P	-	LMGP02020047	52924982	-	-	-	361260	520670	609330	493420	569380	285230	593360	465790	548630	354150	368210	435050	447700	210620	569730	197260	331910	328930	221480	280160	311420	347080	311670	270040	325810	406260	215630	371190	322680	428980	571690	390680	209320	698880	377120	644490
LIPID-N-0742	PE(O-18:0_20:1)	Glycerophospholipid	PE-O	758.606	759.614	[M-H]-	C43H86NO7P	-	LMGP02020054	52924989	-	-	-	18546	17364	29374	13437	18979	12936	24186	22285	19490	22003	55620	27175	38808	10498	39288	10262	32311	17887	12042	13459	62489	13579	14251	20458	11199	23265	10318	30315	13121	19675	21140	17998	8382.2	26234	16550	20676
LIPID-N-0748	PE(O-16:1_16:1)	Glycerophospholipid	PE-O	672.497	673.505	[M-H]-	C37H72NO7P	-	-	-	-	-	-	441490	390190	519410	483370	419680	479380	1048700	525220	544320	433470	398240	1124400	669950	180740	982600	204650	296330	396480	481970	278250	266410	498330	277290	246570	438620	659160	211590	253930	462050	479870	574300	290450	370120	1110200	294580	1029300
LIPID-N-0749	PE(O-16:0_18:2)	Glycerophospholipid	PE-O	700.528	701.536	[M-H]-	C39H76NO7P	-	LMGP02020100	52925035	-	-	-	1096500	1006900	1438100	1098900	691900	878570	2151000	1393800	1001200	1354600	1157600	1360800	1298400	661890	2641100	512600	728330	1111800	1042900	925090	763070	822850	933120	582510	746580	1071600	525860	831420	1136100	1224700	1947200	879940	890850	2181300	840210	1657800
LIPID-N-0750	PE(O-16:1_18:1)	Glycerophospholipid	PE-O	700.528	701.536	[M-H]-	C39H76NO7P	-	-	-	-	-	-	12315000	12547000	12321000	12838000	10826000	12762000	21884000	14590000	14972000	11242000	12616000	25165000	18522000	5665500	20257000	6001200	9910600	12067000	10357000	9162200	7530700	11744000	6910500	6821000	11978000	12940000	6034800	8466800	11131000	11368000	14928000	9024600	11069000	25399000	8660500	20747000
LIPID-N-0751	PE(O-17:1_18:1)	Glycerophospholipid	PE-O	714.544	715.552	[M-H]-	C40H78NO7P	-	-	-	-	-	-	1171100	1390800	1524600	1516800	1139300	1188500	2406000	1579700	1456900	1355700	1344300	1797100	2049300	842100	2104100	684800	951670	1281300	1204500	997260	789880	1263300	1039800	804610	1092300	1780700	614780	1061100	837640	1138800	1489700	1084600	988180	2603200	1051400	2224700
LIPID-N-0752	PE(O-18:0_18:2)	Glycerophospholipid	PE-O	728.559	729.567	[M-H]-	C41H80NO7P	-	LMGP02020048	52924983	-	-	-	18980	6845.6	37707	3371.9	45639	29789	66658	7648.9	18688	7465.1	9793.2	68063	42275	7212	12853	1277.2	32053	1848.4	35121	6485.3	7157.6	17497	3101.9	2840.6	48634	26194	4087.1	2963.6	6796.1	23650	14000	6928.1	9142.7	64981	15654	68798
LIPID-N-0753	PE(O-18:1_18:1)	Glycerophospholipid	PE-O	728.559	729.567	[M-H]-	C41H80NO7P	-	-	-	-	-	-	8692500	10945000	10504000	8049300	7388200	9152400	14588000	9436500	8805000	8867800	9557100	15470000	12237000	5146700	13839000	4261100	7935900	9759700	7330700	7921000	7870800	8772200	6326400	6177400	8321600	9145900	4370200	7652600	8169200	8657800	11718000	9039100	6632000	16553000	8104800	12744000
LIPID-N-0755	PE(O-16:1_20:1)	Glycerophospholipid	PE-O	728.559	729.567	[M-H]-	C41H80NO7P	-	-	-	-	-	-	286810	203340	396170	241940	195900	197450	217930	326770	205710	291920	611760	315900	483940	139900	419420	195000	243130	210210	213340	228120	506330	205380	228610	217240	171660	210780	158910	563260	236950	192030	264660	225970	219170	295040	154030	291160
LIPID-N-0758	PE(O-18:1_20:1)	Glycerophospholipid	PE-O	756.591	757.599	[M-H]-	C43H84NO7P	-	-	-	-	-	-	333370	218120	481590	241390	204600	173440	248260	405850	200450	337130	922500	393720	643700	130660	417090	162400	245590	209440	168320	165460	847290	260320	191440	277710	149590	252220	158920	800360	250410	241880	298680	195470	211410	320480	149190	352650
LIPID-N-0759	PE(O-16:1_22:1)	Glycerophospholipid	PE-O	756.591	757.599	[M-H]-	C43H84NO7P	-	-	-	-	-	-	79894	47237	115860	65330	67436	43378	58188	109730	65597	66434	236910	112150	234890	26609	126110	37491	69989	45129	50731	39046	200050	65538	39414	67104	39993	73227	40288	212380	64224	62894	67933	55078	68112	93038	25449	107690
LIPID-N-0760	PE(O-20:1_18:1)	Glycerophospholipid	PE-O	756.591	757.599	[M-H]-	C43H84NO7P	-	-	-	-	-	-	12221	10230	13335	7595.4	10060	9353.7	25390	16877	12235	10535	24910	24669	28040	9735.9	20793	7719.3	10169	9708.5	9301.8	8024.7	21826	15837	8119.1	7793.7	10003	15058	5201.6	18770	12702	12607	16723	11107	7176.4	24606	10283	20402
LIPID-N-0761	PE(O-18:1_21:1)	Glycerophospholipid	PE-O	770.606	771.614	[M-H]-	C44H86NO7P	-	-	-	-	-	-	6289.6	3415.9	7670.7	4453	3609.9	1911.7	4951.5	8267.6	5009.2	6950.7	20417	7563.2	17813	2172.6	7288.2	3938.5	5122.9	4776.6	4094.2	2998	17857	6786.9	3223.5	5651.2	2536	5586.6	2283.6	15793	4279	5170.3	6274.7	2652	3980.3	7928.3	2857.8	6956.3
LIPID-N-0762	PE(O-20:1_20:1)	Glycerophospholipid	PE-O	784.622	785.63	[M-H]-	C45H88NO7P	-	-	-	-	-	-	2132.9	572.63	2076.3	716.32	660.73	508.33	1295.9	3009.1	765.58	817.65	4878.8	2322.5	3665.7	106.13	1406.6	908.32	767.55	209.35	912.8	287.85	3375.9	1655.1	784.54	620.2	463.3	890.53	325.32	4178.4	926.07	1026.8	671.44	688.34	869.02	787.05	312.66	1646.2
LIPID-N-0763	PE(O-18:1_22:1)	Glycerophospholipid	PE-O	784.622	785.63	[M-H]-	C45H88NO7P	-	-	-	-	-	-	92991	53897	131760	73375	56290	44802	72795	119260	57301	89735	305360	119150	253240	28085	126080	37646	75049	45376	43169	31067	283710	82714	46102	83129	33956	85895	42715	270590	72955	73649	83803	46280	64862	109890	23702	117080
LIPID-N-0765	PE(O-22:1_18:1)	Glycerophospholipid	PE-O	784.622	785.63	[M-H]-	C45H88NO7P	-	-	-	-	-	-	652.34	613.18	511.89	609.12	1025	559.96	1254.7	653.29	1014	555.85	203.17	1802.1	1315.2	358.62	1380.2	647.93	333.63	919.73	605.35	418.41	508.52	900.9	418.86	621.77	712.91	459.98	924.83	774.35	707.97	178.24	1584.8	653.52	466.86	889.18	751.6	772.2
LIPID-N-0769	PE(O-16:2_16:1)	Glycerophospholipid	PE-O	670.481	671.489	[M-H]-	C37H70NO7P	-	-	-	-	-	-	4706.5	3423.5	2484.7	16860	15280	6620.3	27400	7791.7	5255.9	9894.5	9151.1	36154	20030	1517	12927	3089.2	5105	9645.7	12403	4270.9	4966	5534	1541.5	2007.5	10110	15681	1014.5	4970.5	6529.5	6280.6	20259	4985.4	5531.3	34527	1005.8	25967
LIPID-N-0770	PE(O-17:1_18:2)	Glycerophospholipid	PE-O	712.528	713.536	[M-H]-	C40H76NO7P	-	-	-	-	-	-	1751100	2263300	2301200	2391000	1331500	1637900	3896900	2835100	1904500	2593800	2599200	1984900	2375400	1736800	3450700	1632100	1440400	2487000	1768500	2449400	1886900	1653200	2318200	1322100	1324800	2154600	1241200	1739700	2273700	1990700	3726500	1836600	1731300	3432200	2320500	2627500
LIPID-N-0771	PE(O-17:2_18:1)	Glycerophospholipid	PE-O	712.528	713.536	[M-H]-	C40H76NO7P	-	-	-	-	-	-	36435	49321	39341	52450	47302	40549	74214	66031	60565	59964	90931	95492	90116	18538	92280	39926	42170	31220	27635	43908	37193	43855	30227	32423	32271	53483	27436	57040	51053	33897	54753	41558	31831	73443	31384	66502
LIPID-N-0772	PE(O-16:0_20:3)	Glycerophospholipid	PE-O	726.544	727.552	[M-H]-	C41H78NO7P	-	LMGP02020096	52925031	-	-	-	29947	16188	71938	49885	38283	46783	67276	62293	57215	21271	15526	67308	66285	11926	49267	9950.4	39251	34449	30522	30555	4386.1	36581	6721.7	8673.9	43979	36061	16296	20563	38241	47319	28729	32575	25863	126510	17588	102360
LIPID-N-0773	PE(O-18:1_18:2)	Glycerophospholipid	PE-O	726.544	727.552	[M-H]-	C41H78NO7P	-	-	-	-	-	-	20491000	28944000	30805000	26222000	18618000	19176000	39436000	31409000	20660000	29555000	24960000	25607000	27923000	17614000	39056000	14291000	18800000	30133000	24217000	23772000	25647000	20392000	22725000	17104000	17792000	26574000	13471000	24859000	25909000	27994000	36562000	25019000	17801000	37826000	24791000	29602000
LIPID-N-0774	PE(O-18:2_18:1)	Glycerophospholipid	PE-O	726.544	727.552	[M-H]-	C41H78NO7P	-	-	-	-	-	-	2682900	3057500	2608100	2350900	1036100	1672800	3946700	2400400	1920800	2648900	2195700	3461300	2324400	2283100	4533200	2017300	1363300	2423100	1684100	2840800	1582900	2477600	2216000	1401100	1915800	2268300	1365400	1170400	1454100	2034600	4073200	2453400	2380600	3771300	2131500	2986400
LIPID-N-0776	PE(O-18:0_20:3)	Glycerophospholipid	PE-O	754.575	755.583	[M-H]-	C43H82NO7P	-	LMGP02020056	52924991	-	-	-	46679	64808	116860	68096	99531	69031	117230	91021	92883	44734	31279	95701	96688	24566	78191	14004	74284	69884	43076	44236	46153	67502	25812	55203	86139	64689	29264	33394	65386	70171	76694	53768	33618	162370	46190	139050
LIPID-N-0777	PE(O-20:1_18:2)	Glycerophospholipid	PE-O	754.575	755.583	[M-H]-	C43H82NO7P	-	-	-	-	-	-	11061	12799	18036	15394	5205.9	8221.2	24662	13461	14133	23223	11930	14526	13896	16064	17793	6746.2	9336.4	16493	17102	11553	21876	16141	12891	8566	8318.3	12713	10664	11749	19082	14701	21518	5740.7	7628.8	19241	13550	14451
LIPID-N-0778	PE(O-18:2_20:1)	Glycerophospholipid	PE-O	754.575	755.583	[M-H]-	C43H82NO7P	-	-	-	-	-	-	119100	81595	167820	86591	62656	48290	55456	161160	75122	108410	513340	194660	337940	34755	132060	51232	98938	35429	53121	37306	407180	85248	62628	109240	37591	96069	57842	462610	81161	65308	60141	41924	75773	123840	25401	115690
LIPID-N-0779	PE(O-16:0_22:3)	Glycerophospholipid	PE-O	754.575	755.583	[M-H]-	C43H82NO7P	-	-	-	-	-	-	33822	28639	54141	30264	36530	31006	43776	33785	60066	25807	27756	41251	35337	12654	55030	12046	34688	34104	19397	29509	19080	27458	17699	20731	33064	31191	15954	22272	36222	33344	36371	16855	20131	72166	16856	80647
LIPID-N-0781	PE(O-18:2_22:1)	Glycerophospholipid	PE-O	782.606	783.614	[M-H]-	C45H86NO7P	-	-	-	-	-	-	91884	48618	113660	61537	54365	34259	53772	121550	49244	78594	334760	120560	233850	24288	101200	41519	67758	35506	38349	28547	278700	64214	42721	67785	29775	74773	38979	289210	61469	63365	66285	37074	63184	84360	18424	101420
LIPID-N-0783	PE(O-18:1_22:2)	Glycerophospholipid	PE-O	782.606	783.614	[M-H]-	C45H86NO7P	-	-	-	-	-	-	86921	76388	125430	78219	62326	55491	88316	114420	82490	79224	181280	134740	152970	40163	126380	44632	67165	77576	64905	67179	206980	80185	60088	80480	58814	89454	45580	172900	78525	97089	77966	71385	77475	130890	41394	133130
LIPID-N-0784	PE(O-18:0_22:3)	Glycerophospholipid	PE-O	782.606	783.614	[M-H]-	C45H86NO7P	-	-	-	-	-	-	26290	32158	47260	42215	44141	25673	38784	43109	49059	32212	24851	37099	32675	11920	46518	13050	39924	30422	16959	36413	25717	24559	19921	29833	28230	25965	16936	27503	35410	35669	29335	24175	14339	54781	24796	70909
LIPID-N-0786	PE(O-18:2_24:1)	Glycerophospholipid	PE-O	810.638	811.645	[M-H]-	C47H90NO7P	-	-	-	-	-	-	3407.9	2195.8	4529.9	2349.6	2845.7	1093.2	1860.8	4529.2	1391.2	2479.6	13158	6069.5	8656	371.95	1770.6	1457.6	1387.8	2273.6	1638.2	1045.4	9716.5	2689.4	1834.5	2510	887.43	3217.5	1157.1	11245	2099.3	2709.9	2046.9	943.22	1682.9	3625.2	568.81	4148
LIPID-N-0788	PE(O-16:0_20:4)	Glycerophospholipid	PE-O	724.528	725.536	[M-H]-	C41H76NO7P	-	LMGP02020019	42607456	-	-	-	710390	613160	1433300	1079000	978530	652880	1456900	1126800	1190000	663150	595640	915280	1040700	515200	1222700	399090	1030700	735340	580780	398770	394060	793250	382400	424410	636200	759080	462960	547790	864970	980490	1384500	878970	475370	2743000	825820	1560300
LIPID-N-0789	PE(O-16:1_20:3)	Glycerophospholipid	PE-O	724.528	725.536	[M-H]-	C41H76NO7P	-	-	-	-	-	-	2653500	1819200	2798500	2370200	2559400	2492300	3939100	3443900	2798300	2931600	2399300	2675400	2785700	1808200	3844500	1741500	1959300	2390000	2592600	1883400	1810600	2029000	2105500	1483300	1981300	2337700	1179100	1791400	2387000	2434100	3107200	2304400	2205400	4054700	1950300	3168400
LIPID-N-0790	PE(O-18:3_18:1)	Glycerophospholipid	PE-O	724.528	725.536	[M-H]-	C41H76NO7P	-	-	-	-	-	-	261040	340710	292590	261690	175610	233730	505360	304970	250230	327340	352050	529320	422500	194290	565530	233550	162860	235110	236880	194850	275780	273160	252990	131990	189440	258980	139680	244410	224210	263470	378930	265450	260000	526140	174110	395160
LIPID-N-0791	PE(O-18:2_18:2)	Glycerophospholipid	PE-O	724.528	725.536	[M-H]-	C41H76NO7P	-	-	-	-	-	-	6623300	8378200	8704900	6057500	5129200	5678800	11874000	10847000	7903900	8897100	8282700	9043100	7868500	5228200	16933000	4125000	5176200	6461000	6557700	5811000	4190400	4730800	5791300	3783700	4819400	6971400	3881000	6096500	6427300	6693600	13245000	8304800	5068700	11756000	5903100	7971700
LIPID-N-0792	PE(O-16:0_22:4)	Glycerophospholipid	PE-O	752.559	753.567	[M-H]-	C43H80NO7P	-	LMGP02020037	52924972	-	-	-	528080	378330	889070	787760	659720	534450	707140	850990	718840	931270	610060	429680	578470	404690	928930	563150	692460	487660	479380	526860	400710	511280	502990	490570	432390	474840	447830	501400	865360	535870	713650	520740	428180	1069000	487990	760260
LIPID-N-0793	PE(O-18:0_20:4)	Glycerophospholipid	PE-O	752.559	753.567	[M-H]-	C43H80NO7P	-	LMGP02020092	52925027	-	-	-	806940	805080	1645900	972780	1469800	780470	1395200	1175800	1148700	942280	630000	775580	1205800	558360	1032400	512220	1065100	860680	716620	604880	634600	1005000	594580	647000	816000	803140	519820	766580	968330	1070900	1318400	935740	427640	1990000	930410	1720700
LIPID-N-0794	PE(O-18:1_20:3)	Glycerophospholipid	PE-O	752.559	753.567	[M-H]-	C43H80NO7P	-	-	-	-	-	-	662620	557780	877740	592150	808760	698330	753900	719230	653670	978440	627430	426390	515180	423430	965890	613320	604640	561950	708440	557840	501630	551770	703470	640190	539990	474970	389740	581170	835990	516220	705040	682250	528180	786080	517990	758470
LIPID-N-0795	PE(O-18:2_20:2)	Glycerophospholipid	PE-O	752.559	753.567	[M-H]-	C43H80NO7P	-	-	-	-	-	-	33337	3300.6	26684	19526	9803.9	30093	15488	35437	24730	35101	51351	26314	19521	55521	31058	37332	16495	20777	28388	27491	66165	23152	33697	16798	15942	15771	20808	34863	27445	15815	37789	44843	26592	35814	31401	11638
LIPID-N-0796	PE(O-18:0_22:4)	Glycerophospholipid	PE-O	780.591	781.599	[M-H]-	C45H84NO7P	-	LMGP02020060	52924995	-	-	-	293140	247560	503200	380230	537780	303480	383700	448810	406930	547480	326350	206420	265920	295810	491620	314060	383930	324170	276230	325170	313240	272190	336590	331070	229380	234730	240840	324250	442190	364920	454220	321550	199660	557490	316810	399450
LIPID-N-0800	PE(O-18:2_24:2)	Glycerophospholipid	PE-O	808.622	809.63	[M-H]-	C47H88NO7P	-	-	-	-	-	-	4855.6	1932	3052.8	3241.5	1515.8	1441.6	3487.3	4063.7	2348.5	3272.3	12064	4599.1	9063.2	1270.2	4991.8	1047.3	2181.3	1294.9	2112.5	968.73	10734	2534.1	1444	3251.6	669.42	3060.4	2008.8	11098	1947.6	2781.7	3849.1	1236.1	2360.3	4161.1	616.92	4648.4
LIPID-N-0806	PE(O-15:1_20:4)	Glycerophospholipid	PE-O	708.497	709.505	[M-H]-	C40H72NO7P	-	-	-	-	-	-	54868	42399	44864	27937	61044	64806	43216	31752	31098	86240	57732	64177	49088	22199	51516	9901.1	52114	33470	77269	25211	18978	23010	14691	30815	23767	49128	25762	24468	29502	31363	39777	17713	15220	71846	27491	76943
LIPID-N-0808	PE(O-18:3_18:2)	Glycerophospholipid	PE-O	722.512	723.52	[M-H]-	C41H74NO7P	-	-	-	-	-	-	710350	572520	856610	608640	284820	496980	1136700	843160	480050	938080	724180	764600	740670	636450	1414300	653360	311020	736700	722240	647620	588640	477020	763120	309350	423970	748810	405140	582170	599420	698870	1108200	759520	562610	876050	497770	689140
LIPID-N-0809	PE(O-16:1_20:4)	Glycerophospholipid	PE-O	722.512	723.52	[M-H]-	C41H74NO7P	-	-	-	-	-	-	27958000	19016000	30001000	25839000	29258000	27226000	30956000	29475000	24435000	37249000	26508000	20236000	21400000	17619000	39513000	26169000	20773000	20070000	30744000	21338000	15621000	19904000	24766000	20220000	18925000	19145000	16833000	19063000	29966000	20827000	30809000	23750000	22686000	34940000	18737000	31765000
LIPID-N-0811	PE(O-17:1_20:4)	Glycerophospholipid	PE-O	736.528	737.536	[M-H]-	C42H76NO7P	-	-	-	-	-	-	1699900	1274100	1849000	1596800	2002800	1808600	2086700	2090500	1647500	2589900	1877600	1086200	1294800	1307300	2849600	2292000	1584900	1430100	1745200	1893300	1131600	1400500	2042200	1450700	1031900	1158200	1160300	1353000	2183000	1163200	1986000	1484600	1554200	2071200	1562300	2059000
LIPID-N-0812	PE(O-16:0_22:5)	Glycerophospholipid	PE-O	750.544	751.552	[M-H]-	C43H78NO7P	-	LMGP02020006	9547046	-	-	-	75864	29384	64477	60489	70136	62333	76732	93077	71428	84280	46342	40160	40412	48749	94985	49198	80636	42658	57910	62785	30571	55961	61331	66824	43599	49032	57706	50030	111850	71632	73576	47499	44523	92092	38729	64285
LIPID-N-0813	PE(O-18:0_20:5)	Glycerophospholipid	PE-O	750.544	751.552	[M-H]-	C43H78NO7P	-	LMGP02020008	9547048	-	-	-	14582	13319	39620	14569	27613	11445	16298	26262	14741	9137.1	8640.4	13628	26163	6631	8443.3	3687.3	16796	13462	7519	3690.3	9419.4	17615	5982.1	8952.3	14608	16301	13654	10519	13388	14994	21017	16102	11964	33110	17048	31527
LIPID-N-0814	PE(O-18:1_20:4)	Glycerophospholipid	PE-O	750.544	751.552	[M-H]-	C43H78NO7P	-	-	-	-	-	-	25420000	21068000	32752000	22207000	31362000	27623000	29404000	28579000	22514000	35235000	24099000	17422000	20989000	16210000	37845000	22743000	22437000	22280000	28242000	21515000	19542000	21607000	24904000	24154000	19659000	19057000	15698000	21239000	31620000	19825000	27779000	27158000	20567000	29482000	20647000	29217000
LIPID-N-0815	PE(O-19:1_20:4)	Glycerophospholipid	PE-O	764.559	765.567	[M-H]-	C44H80NO7P	-	-	-	-	-	-	189030	131500	214030	155320	202070	204150	187820	231360	165060	340770	202310	88493	142340	160610	308840	222960	162640	132680	183920	156690	104340	150900	254600	205970	125150	132820	144350	139680	147430	118010	214570	208040	150750	210650	150670	169140
LIPID-N-0816	PE(O-17:1_22:4)	Glycerophospholipid	PE-O	764.559	765.567	[M-H]-	C44H80NO7P	-	-	-	-	-	-	274330	231300	307280	395450	289000	277210	346960	362560	293220	589040	407280	190560	215510	250790	519430	496180	269530	231930	239150	422050	270900	214600	400780	316790	191220	206640	211740	301240	447120	247010	421790	253670	276960	362340	311250	320790
LIPID-N-0817	PE(O-18:0_22:5)	Glycerophospholipid	PE-O	778.575	779.583	[M-H]-	C45H82NO7P	-	-	-	-	-	-	54527	32138	57804	42140	88519	38010	64727	67589	49507	71115	42690	39830	39421	47648	63819	30728	52636	41294	30294	33411	32033	38334	41077	45001	41917	41415	37559	42309	78916	64758	77384	47240	27275	84522	38141	56642
LIPID-N-0819	PE(O-18:2_22:3)	Glycerophospholipid	PE-O	778.575	779.583	[M-H]-	C45H82NO7P	-	-	-	-	-	-	78074	63332	100180	83078	79133	58849	70084	102310	83894	83241	148700	108170	144580	33349	117730	50082	77170	54752	47076	73648	109930	49405	51604	78832	52349	77873	47866	140050	90236	66994	71587	44541	66748	112530	45263	126750
LIPID-N-0820	PE(O-18:1_22:4)	Glycerophospholipid	PE-O	778.575	779.583	[M-H]-	C45H82NO7P	-	-	-	-	-	-	2947300	2697000	3617200	3568100	3268500	2867800	3787800	3428000	2715400	5406900	3572300	2345600	2642300	2193100	5439000	3025900	2930100	3103100	2684800	3209200	3365700	2768100	3116300	3055800	2267700	2222900	2138600	3542000	4287500	3090800	3816100	3054700	2141100	4421400	2640900	3602100
LIPID-N-0821	PE(O-20:1_20:4)	Glycerophospholipid	PE-O	778.575	779.583	[M-H]-	C45H82NO7P	-	-	-	-	-	-	23516	14047	21902	18281	24872	19815	22503	15499	17152	29938	24362	22290	16289	12151	31623	26648	24010	14665	23452	13175	29850	22051	19353	20104	14540	14347	13217	18934	21849	15921	27571	19471	14081	26914	11917	19085
LIPID-N-0823	PE(O-16:1_24:4)	Glycerophospholipid	PE-O	778.575	779.583	[M-H]-	C45H82NO7P	-	-	-	-	-	-	45236	27681	52652	53022	49416	36290	48809	41985	36870	38998	59146	47561	57809	32556	108920	42857	59519	37559	43043	48819	41525	36138	40971	28218	30979	28012	27930	72277	59859	25426	49024	39603	42720	54126	23331	61866
LIPID-N-0825	PE(O-22:1_20:4)	Glycerophospholipid	PE-O	806.606	807.614	[M-H]-	C47H86NO7P	-	-	-	-	-	-	3118.7	1667.3	4137.4	1145.7	3426.1	2686.1	3831.4	1913.7	4131.9	2608.2	2229.6	3393.3	2410.5	1219.2	5204.6	1658.6	2301.6	2940.6	1462.1	1259.4	2047.2	3040.1	1539.9	2662.4	1335	1274	1730.5	2281.7	2684.4	2599	2862.4	2280.9	2384.2	2807.4	1704.6	2695.7
LIPID-N-0826	PE(O-20:1_22:4)	Glycerophospholipid	PE-O	806.606	807.614	[M-H]-	C47H86NO7P	-	-	-	-	-	-	2992.2	2774.6	5851.7	2800.1	4415.8	2307	5065.8	4890	3817.9	6591.7	8812.8	4065.4	6069.3	2773.5	7634.6	2597.9	3662.9	3600.2	3420.9	2736.3	8436.7	4237.2	3560.5	3952.9	2132.5	1803.9	2846.1	5190.9	4760.2	3388.3	5406.5	2343.5	2361	5530.2	2176	3935.5
LIPID-N-0828	PE(O-18:1_24:4)	Glycerophospholipid	PE-O	806.606	807.614	[M-H]-	C47H86NO7P	-	-	-	-	-	-	58813	37669	58427	57108	49041	31510	58464	44580	36481	55372	63800	48013	71838	30583	131090	34119	59654	49155	50302	52980	78646	46637	44332	33265	32396	42237	26145	99920	67672	38089	57732	53846	44586	73510	33425	64223
LIPID-N-0831	PE(O-16:1_20:5)	Glycerophospholipid	PE-O	720.497	721.505	[M-H]-	C41H72NO7P	-	-	-	-	-	-	509430	272020	776010	394660	530460	422730	499980	655820	508860	492150	415020	418540	453050	343280	818890	388300	370420	325530	657980	273680	282060	407460	445900	356480	461870	415830	321960	285810	552330	351220	631070	408870	541170	730610	337040	661540
LIPID-N-0833	PE(O-16:2_20:4)	Glycerophospholipid	PE-O	720.497	721.505	[M-H]-	C41H72NO7P	-	-	-	-	-	-	1302200	551830	1001200	782530	866820	1076800	1759500	1002100	545900	1326300	923580	1025600	892030	558950	1845200	784610	560110	700960	1387400	668640	573160	892010	824820	467410	885830	964170	503160	519740	781110	772660	1280200	603680	1028000	1407200	589910	1352100
LIPID-N-0834	PE(O-17:1_20:5)	Glycerophospholipid	PE-O	734.512	735.52	[M-H]-	C42H74NO7P	-	-	-	-	-	-	51062	25952	80736	46402	50705	38622	56938	85439	65682	69543	52021	33223	53503	45957	75685	35925	40282	38833	71836	29561	30710	39938	71500	55701	26366	61626	25395	23193	41049	33779	43592	42611	62769	47642	32691	49405
LIPID-N-0835	PE(O-15:1_22:5)	Glycerophospholipid	PE-O	734.512	735.52	[M-H]-	C42H74NO7P	-	-	-	-	-	-	24152	13268	36731	35184	32002	24319	48325	27590	25634	52286	38188	27265	14565	25195	36800	28697	23678	13304	32941	40306	17805	27671	27137	25662	31527	33086	17442	18866	40191	14285	25009	18110	21522	32988	21991	22296
LIPID-N-0836	PE(O-17:2_20:4)	Glycerophospholipid	PE-O	734.512	735.52	[M-H]-	C42H74NO7P	-	-	-	-	-	-	116450	88076	125660	148500	149020	125790	145910	136000	126260	240210	151430	125810	102300	94946	258260	179680	91315	86179	148250	133210	81617	101050	133600	86660	111390	96934	101150	103780	181810	74368	146830	106340	113060	144520	80550	159180
LIPID-N-0837	PE(O-18:2_20:4)	Glycerophospholipid	PE-O	748.528	749.536	[M-H]-	C43H76NO7P	-	-	-	-	-	-	6404400	4076700	6097200	4573900	5986500	5649600	5658600	6714100	6819300	8166100	6055700	4438100	4276400	5185600	4458600	5399200	5278200	3693400	6642600	4127300	3399800	4657700	6106800	3879900	4582000	4321000	4420600	4668500	6518300	3595300	6598100	6080600	5463500	6008000	3605900	4473600
LIPID-N-0838	PE(O-18:1_20:5)	Glycerophospholipid	PE-O	748.528	749.536	[M-H]-	C43H76NO7P	-	-	-	-	-	-	164760	68867	158270	120120	263140	152830	88907	220160	181950	211870	152390	61534	91781	101870	201900	175050	168250	89808	199560	66136	91515	116260	169290	141310	102880	117970	97935	70552	177710	78265	104460	144510	148410	117250	73258	131940
LIPID-N-0839	PE(O-16:0_22:6)	Glycerophospholipid	PE-O	748.528	749.536	[M-H]-	C43H76NO7P	-	LMGP02020020	22833649	-	-	-	14652	6456.6	17532	6602.9	13702	13678	13943	11228	9571.4	18545	5748.4	9620.8	4986.8	8678.4	16560	8580.7	11676	3191.9	10913	12249	4524.6	15330	8677.6	11944	9242.3	7998.2	10286	3557.5	7358.4	11854	9171.5	7359.8	8225	9621.2	11416	6351.6
LIPID-N-0840	PE(O-16:1_22:5)	Glycerophospholipid	PE-O	748.528	749.536	[M-H]-	C43H76NO7P	-	-	-	-	-	-	1895600	1289900	2064800	2053300	2661900	2125500	2766500	2197800	1658500	2490000	2172700	1670100	1801800	1312400	3176600	2351000	1657800	1329700	2219800	1325500	1214700	1594400	2217800	1679400	1574300	1247500	1399800	1670700	2076300	1544100	1983000	1830400	1803100	2510500	1331500	1805600
LIPID-N-0841	PE(O-17:1_22:5)	Glycerophospholipid	PE-O	762.544	763.552	[M-H]-	C44H78NO7P	-	-	-	-	-	-	201180	128760	176930	216380	257540	235270	283510	276370	183500	320050	274060	159180	152460	184080	325150	282170	203140	169300	161450	178950	136710	179430	312870	219970	110530	176630	160220	204130	224150	172560	235550	189400	201740	233650	183340	198590
LIPID-N-0842	PE(O-18:1_22:5)	Glycerophospholipid	PE-O	776.559	777.567	[M-H]-	C45H80NO7P	-	-	-	-	-	-	1362100	1215000	1945100	1547500	2226200	1697900	2069500	1742400	1277900	2154400	1668200	1275400	1531000	1100100	2385600	1557900	1282100	1224000	1665100	1125800	1177100	1443500	1791000	1500600	1349000	981320	1027100	1524300	1752800	1324300	1760300	1742400	1157300	1859100	1222300	1367300
LIPID-N-0843	PE(O-18:0_22:6)	Glycerophospholipid	PE-O	776.559	777.567	[M-H]-	C45H80NO7P	-	LMGP02020104	52923729	-	-	-	8644	5277.6	10660	3526.5	20070	7763.4	13232	8408.9	5845	10702	8904.9	3083.3	7163.1	9269.8	10236	8699.1	8989	5521.1	5604.7	6921.2	4657.6	8524.1	10546	4042.8	11678	4845.7	8840.7	8455.1	7673.3	8483.4	7386.7	10856	5890.6	9842.3	5062.4	6748.3
LIPID-N-0847	PE(O-18:1_24:5)	Glycerophospholipid	PE-O	804.591	805.599	[M-H]-	C47H84NO7P	-	-	-	-	-	-	31307	22869	34986	37511	32411	23832	33977	33850	25265	37884	37676	24784	28451	20209	67871	21938	30339	28310	25563	37006	38845	29903	27191	20812	20920	30813	19324	41686	44634	25156	33423	32577	30658	39772	21506	53460
LIPID-N-0852	PE(O-16:2_20:5)	Glycerophospholipid	PE-O	718.481	719.489	[M-H]-	C41H70NO7P	-	-	-	-	-	-	11190	7015.1	9633	4615.6	9739.5	16812	15584	17457	4076.4	9704.3	8704.5	16836	9259.2	6555.8	8602.3	7746	6034.5	6561.7	18001	5069.8	2531.7	15729	10714	6103	8129.7	10153	2032.3	3574.2	4087.5	10046	6537.3	9657.2	7702.3	13671	5084.3	19704
LIPID-N-0855	PE(O-18:3_20:4)	Glycerophospholipid	PE-O	746.512	747.52	[M-H]-	C43H74NO7P	-	-	-	-	-	-	811290	393590	821870	532840	542040	660920	858440	769730	510330	1166800	709660	502940	496920	605960	1281900	1051000	353550	488770	842060	555380	501360	527400	778130	523720	419130	516210	438950	457250	726650	473340	856840	748080	708790	717270	414550	634130
LIPID-N-0856	PE(O-18:2_20:5)	Glycerophospholipid	PE-O	746.512	747.52	[M-H]-	C43H74NO7P	-	-	-	-	-	-	174280	119140	248840	154640	83192	78349	186280	277670	168010	160200	156530	65700	132640	185990	277020	204140	112940	109040	163860	136640	154330	152600	172040	151660	125790	124080	116590	85789	112750	114380	246880	162730	153400	176790	100810	197270
LIPID-N-0857	PE(O-16:1_22:6)	Glycerophospholipid	PE-O	746.512	747.52	[M-H]-	C43H74NO7P	-	-	-	-	-	-	225340	87996	138210	82402	231860	195890	240080	131320	111370	273650	226450	127380	110890	128940	253500	189800	143860	86303	165180	64844	75350	134880	176590	134020	139520	109990	147430	125600	171350	118390	127660	132080	145830	163540	92238	155240
LIPID-N-0858	PE(O-17:1_22:6)	Glycerophospholipid	PE-O	760.528	761.536	[M-H]-	C44H76NO7P	-	-	-	-	-	-	21230	8534.5	18008	4613.7	29559	16397	24975	19016	7844.8	44676	23584	14719	10198	7073.6	27760	19223	14906	6141	13363	10151	6462.9	18211	33520	14949	15198	12192	17588	7928.9	13199	8697.8	23270	20942	16024	29323	10273	19480
LIPID-N-0859	PE(O-18:1_22:6)	Glycerophospholipid	PE-O	774.544	775.552	[M-H]-	C45H78NO7P	-	-	-	-	-	-	274940	137850	194820	102060	291910	233770	263290	185890	116290	356390	234600	140320	146030	143020	285750	181320	186150	95044	234550	100080	110450	176270	228300	194810	178550	129620	160420	147970	228620	131980	169130	255310	187160	203220	143450	173440
LIPID-N-0860	PE(O-20:3_20:4)	Glycerophospholipid	PE-O	774.544	775.552	[M-H]-	C45H78NO7P	-	-	-	-	-	-	4955.7	7874.8	13949	17553	5563.5	9373.4	13369	12178	3307.3	24111	5131.2	6921.5	8179.1	8314.7	17141	16329	6389	3614.1	11972	10004	13124	5777.7	11953	10814	6362.5	7413	7450.3	13596	10619	9225.5	12745	12367	8712.8	18142	7647.6	15112
LIPID-N-0861	PE(O-18:2_22:5)	Glycerophospholipid	PE-O	774.544	775.552	[M-H]-	C45H78NO7P	-	-	-	-	-	-	475120	366500	497150	478200	459860	441620	617060	566490	259910	756890	522350	335650	341520	477120	986530	776210	204090	299670	481090	418340	393190	401050	752910	445470	340210	294010	306630	275420	398410	299270	757870	550250	413000	539600	336370	356490
LIPID-N-0871	PE(O-18:2_22:6)	Glycerophospholipid	PE-O	772.528	773.536	[M-H]-	C45H76NO7P	-	-	-	-	-	-	68907	21525	35998	25730	52648	44490	31458	37069	36370	84160	56003	38530	34508	31182	66363	50914	44347	17341	45399	8424.6	21510	27936	67445	26630	20057	17279	37828	32892	49427	19264	40057	56189	48089	29486	16341	30780
LIPID-N-0872	PE(O-18:3_22:5)	Glycerophospholipid	PE-O	772.528	773.536	[M-H]-	C45H76NO7P	-	-	-	-	-	-	31211	8554	25223	21386	20509	15108	44920	23250	17281	38786	31954	29151	22357	30998	38233	45998	7104.2	28640	28181	32309	4396	33221	38798	16122	15922	14570	27628	19682	24678	16437	35011	20698	18810	8554	19226	13615
LIPID-N-0879	PMeOH(16:0_18:1)	Glycerophospholipid	PMeOH	687.496	688.504	[M-H]-	C38H73O8P	-	-	-	-	-	-	38385	18084	24288	34457	5345.7	3560.1	19661	39677	46397	17731	41343	5449.6	20209	4938.9	35765	40110	13923	4478.9	6671	1982.7	5079.7	19313	9438.8	4962.3	16082	12721	3598.1	11040	7129.7	11029	15469	13827	1363.5	8953.5	6708	28380
LIPID-N-0880	PMeOH(18:0_18:1)	Glycerophospholipid	PMeOH	715.528	716.536	[M-H]-	C40H77O8P	-	-	-	-	-	-	35479	55458	31728	24266	22635	32108	67651	28950	32257	38626	43047	32596	38607	17597	73168	13991	28804	36582	22852	20214	15160	21226	17948	19858	25943	21725	16527	10504	36964	23751	42017	33033	18498	38324	23648	44573
LIPID-N-0881	PMeOH(16:0_18:2)	Glycerophospholipid	PMeOH	685.481	686.489	[M-H]-	C38H71O8P	-	-	-	-	-	-	38860	22026	54134	22548	21933	35513	43887	42426	30257	64987	46147	30502	32554	33893	51494	38591	11340	26341	49801	27645	23430	20404	63382	50279	11131	40545	22056	36556	35179	29818	52461	30071	33988	37574	35644	23862
LIPID-N-0882	PMeOH(18:0_18:2)	Glycerophospholipid	PMeOH	713.512	714.52	[M-H]-	C40H75O8P	-	-	-	-	-	-	391560	507090	520360	540480	321460	366560	820980	633390	392190	643630	530590	359690	568120	435790	863900	304450	316310	574480	526740	452920	396220	425150	623230	299610	276330	649530	302390	482210	322610	459930	736940	397900	356030	730010	451270	563240
LIPID-N-0886	PMeOH(18:2_18:1)	Glycerophospholipid	PMeOH	711.496	712.504	[M-H]-	C40H73O8P	-	-	-	-	-	-	14035	20618	27608	22109	20569	11949	12044	25444	10574	37206	37780	23618	24769	16373	32141	17767	7723.1	10353	25530	27090	6763.1	10303	13130	7287.5	10309	16394	7529.5	6529.1	30500	17905	26327	14539	9151.3	24220	16567	11713
LIPID-N-0892	PMeOH(18:0_22:4)	Glycerophospholipid	PMeOH	765.543	766.551	[M-H]-	C44H79O8P	-	-	-	-	-	-	43537	38175	106610	47759	61174	37262	66399	78533	41374	77437	59638	50116	52104	46839	111970	57508	40666	46684	92897	35057	48901	47585	56776	55754	37457	48076	34746	29791	65117	45987	72419	88882	62633	72625	25418	83379
LIPID-N-0906	PC(15:0_18:1)	Glycerophospholipid	PC	790.56	745.562	[M+COOH]-	C41H80NO8P	HMDB0007938	LMGP01010541	24778662	-	-	-	77466	119360	142240	121890	68818	56187	157970	91295	95308	85729	97800	112750	103760	44744	120230	69150	91655	81447	93665	45015	60806	107650	74007	76613	78309	63436	36434	60210	70562	78196	156800	52805	50848	118140	105790	92474
LIPID-N-0908	PC(16:0_20:2)	Glycerophospholipid	PC	830.591	785.593	[M+COOH]-	C44H84NO8P	HMDB0007979	LMGP01011469	52922420	-	84574	-	36821	26232	44838	28947	26634	20071	30984	38696	41837	36578	36365	32452	24271	52714	84627	60574	38612	30219	38872	44317	28328	25781	52559	26511	29852	28089	43247	44952	42711	37140	54732	32508	35744	41059	45015	22500
LIPID-N-0913	PC(20:4_22:5)	Glycerophospholipid	PC	900.575	855.578	[M+COOH]-	C50H82NO8P	HMDB0008450	-	53479041	-	-	-	12750	11795	28532	14721	29636	18686	8240.9	12745	25556	21934	7111.5	24276	15064	35561	45721	21209	11466	13751	17680	10545	8944.1	25168	17478	22744	12310	14472	16848	14595	35504	15162	33869	19953	25034	40777	5176.8	19671
LIPID-N-0915	PC(16:0_16:2)	Glycerophospholipid	PC	774.529	729.531	[M+COOH]-	C40H76NO8P	-	-	-	-	-	-	20921	8594.3	22957	6707.2	4508.7	10095	17694	21083	12847	30112	14977	15555	12467	18771	23179	27678	16107	15945	21665	7871.1	10572	18780	7050.6	11425	5878.9	9687.3	7123.7	9793	10092	13494	13151	12384	8753.8	8668.4	13264	9276.2
LIPID-N-0957	LNAPE(16:0/N-16:0)	Glycerophospholipid	LNAPE	690.507	691.515	[M-H]-	C37H74NO8P	-	-	-	-	-	-	120140	128090	172880	163640	109980	73909	135310	126190	126110	140940	158080	110390	174190	78083	183610	108430	101180	102420	111590	111640	137190	112910	76449	98711	90355	99785	99779	176870	141410	144140	195780	90690	128730	233670	86081	202870
LIPID-N-0958	LNAPE(16:1/N-16:0)	Glycerophospholipid	LNAPE	688.492	689.5	[M-H]-	C37H72NO8P	-	-	-	-	-	-	49655	52927	77822	48098	61030	58947	178530	50561	42260	29761	47682	127670	70281	17825	105280	32064	29337	50348	83825	38840	22114	69760	22610	20043	47788	64501	17797	31634	67409	51757	50686	43464	53773	106840	37457	127230
LIPID-N-0959	LNAPE(16:0/N-18:1)	Glycerophospholipid	LNAPE	716.523	717.531	[M-H]-	C39H76NO8P	-	-	-	-	-	-	672940	498480	866830	357580	710630	516550	1255800	489540	404820	536070	675750	824410	686230	238960	1091400	346720	388400	509810	934330	407680	403510	624160	327070	348270	453050	471070	334600	495720	609380	388160	647560	457850	590070	793570	633290	984320
LIPID-N-0960	LNAPE(18:1/N-17:0)	Glycerophospholipid	LNAPE	730.539	731.547	[M-H]-	C40H78NO8P	-	-	-	-	-	-	4095900	5992600	4753800	5333600	3691400	5307700	12596000	5794200	6042600	5886700	4068100	9190600	6335700	2068400	10670000	2193800	3392700	5433300	3456700	3719800	2071300	4837200	3108900	2888100	3830600	5156400	1613100	2636500	4571500	4572100	7105100	4601900	4415300	12772000	4121500	10006000
LIPID-N-0964	LNAPE(18:1/N-18:2)	Glycerophospholipid	LNAPE	740.523	741.531	[M-H]-	C41H76NO8P	-	-	-	-	-	-	3653500	3466100	6929400	3210600	4259900	2867100	5273300	4878500	2791700	5084100	3578200	4330900	3105900	3685800	8536500	3773400	2521600	3128300	7651700	2726400	4090300	3810700	5478200	3352700	2899700	3128300	3192000	3924200	5064200	3368500	4890700	4846800	5923200	5143100	3245900	4407100
LIPID-N-0965	LNAPE(18:2/N-18:2)	Glycerophospholipid	LNAPE	738.507	739.515	[M-H]-	C41H74NO8P	-	-	-	-	-	-	772230	662650	2098100	672430	765190	431370	1076600	970670	453440	1213900	646710	717580	671780	833060	1568600	904320	439380	750460	1826700	499230	1287600	808100	1556000	793650	699890	635200	890060	951550	1340700	858110	1207700	1091600	1366600	989490	706370	926100
LIPID-N-0968	LNAPE(20:4/N-18:2)	Glycerophospholipid	LNAPE	762.507	763.515	[M-H]-	C43H74NO8P	-	-	-	-	-	-	182390	167890	404810	160030	187310	129700	237390	144150	107740	240080	133830	158610	203710	213160	310020	191200	105630	167780	357770	129410	286220	295080	247280	181640	187020	146770	150020	146860	296620	232400	207490	211660	234260	281460	134850	230740
LIPID-N-0969	LNAPE(20:5/N-18:1)	Glycerophospholipid	LNAPE	762.507	763.515	[M-H]-	C43H74NO8P	-	-	-	-	-	-	19653	23999	52899	19465	21335	24656	21766	22599	19512	18196	6506	26960	18288	20708	32610	12966	17932	15713	31752	24203	13623	30859	15592	25468	32808	18904	13338	12415	25959	18489	46925	19950	31446	49106	23317	36053
LIPID-N-0970	LNAPE(22:4/N-18:2)	Glycerophospholipid	LNAPE	790.539	791.547	[M-H]-	C45H78NO8P	-	-	-	-	-	-	68344	26276	109150	17867	34455	26818	46623	49580	35893	56129	35227	28611	43791	54208	97516	36721	31730	55721	88319	35871	52258	34099	66267	45283	29350	24907	27273	38179	82836	43276	62761	21658	64865	69256	42349	64699
LIPID-N-0972	LNAPE(22:5/N-20:2)	Glycerophospholipid	LNAPE	816.554	817.562	[M-H]-	C47H80NO8P	-	-	-	-	-	-	204200	129180	266960	258040	340040	241450	352620	311920	182680	288850	273350	207630	229820	147260	439910	318200	165220	156330	277560	146500	129430	218060	297490	197000	191770	131940	171650	222410	262270	165910	288120	199690	209530	271430	178920	203970
LIPID-N-0976	LNAPE(20:4/N-22:4)	Glycerophospholipid	LNAPE	814.539	815.547	[M-H]-	C47H78NO8P	-	-	-	-	-	-	146840	70812	101620	56265	73387	86499	98953	142300	80271	169520	100090	52221	63374	90580	137310	133470	53554	56713	136750	79129	46083	78470	117790	68462	48794	52452	51352	77513	96502	61767	108880	97858	95655	107660	50096	78747
LIPID-P-0001	DL-Carnitine	Fatty acyl	CAR	162.113	161.105	[M+H]+	C7H15NO3	HMDB0000062	-	10917	541-15-1	16347	52	2452300	2011000	2930100	673840	2388200	3063400	4456900	2184600	1704600	2126100	2414200	2173100	2687500	2312400	1432900	1104100	3049200	1305300	2115900	1288400	1981000	2305600	3684000	3012200	2938300	2725500	2416100	1321200	2144500	5126900	1805300	3299500	2261200	3305100	1502300	2529900
LIPID-P-0002	Carnitine C2:0	Fatty acyl	CAR	204.124	203.116	[M+H]+	C9H17NO4	HMDB0000201	LMFA07070049	7045767	3040-38-8	57589	-	20218000	28516000	26104000	13418000	12272000	13411000	19649000	26548000	14841000	19091000	11926000	12181000	18507000	16215000	7870300	15478000	12029000	14964000	11808000	13414000	17318000	16212000	17278000	16371000	16881000	19662000	17638000	15345000	22591000	36835000	13429000	17283000	15487000	12774000	13056000	23931000
LIPID-P-0003	Carnitine C3:0	Fatty acyl	CAR	218.14	217.131	[M+H]+	C10H19NO4	HMDB0000824	LMFA07070105	107738	17298-37-2	28867	5787	332490	399500	500590	196890	411340	386290	761330	337570	315000	312780	641700	236690	344260	334580	171090	158960	880730	311090	203240	444040	410260	399940	779030	799600	376790	367370	254810	258440	368210	489130	237610	452790	218990	218520	231650	470840
LIPID-P-0004	Carnitine C4:0	Fatty acyl	CAR	232.155	231.147	[M+H]+	C11H21NO4	HMDB0002013	LMFA07070054	213144	25576-40-3	21949	6436	387620	661460	1522500	887790	821100	629120	1193200	1341700	438090	1135100	623060	841870	1139400	705750	686250	737880	720570	423070	504640	675810	807550	680890	520080	873500	458430	584050	713590	514070	1109100	1083700	337140	548700	342690	320600	369220	610330
LIPID-P-0005	Carnitine C5:0	Fatty acyl	CAR	246.171	245.163	[M+H]+	C12H23NO4	HMDB0000688	LMFA07070077	6426851	31023-24-2	73025	5657	67069	75057	78952	12384	7699.4	12231	128810	13751	7940.3	18619	8914.9	18702	16258	74317	20114	7623.9	16791	68352	73301	8644.7	77805	72044	106650	74241	16722	11013	11770	64267	20027	92773	14051	59520	17969	72354	16898	17654
LIPID-P-0006	Carnitine C4-OH	Fatty acyl	CAR	248.15	247.142	[M+H]+	C11H21NO5	-	LMFA07070071	53481617	-	-	-	252550	984770	806080	795230	244250	125990	274570	763910	160120	629560	142780	193380	487640	225250	148850	620190	204310	333640	273260	273420	284180	298490	165640	206460	190560	339380	349540	342190	706550	1173500	149220	171060	295730	92812	292610	360170
LIPID-P-0007	Carnitine C6:0	Fatty acyl	CAR	260.187	259.178	[M+H]+	C13H25NO4	HMDB0000705	LMFA07070070	6426853	6418-78-6	70749	5673	82857	90420	507200	182450	362460	278290	761740	337350	178090	400140	318440	354310	668300	244490	409460	232250	289450	105830	205470	273680	457630	169560	200590	425960	110570	119610	223680	205790	344330	256510	95703	190480	82149	127580	62896	164740
LIPID-P-0008	Carnitine C5-OH	Fatty acyl	CAR	262.166	261.158	[M+H]+	C12H23NO5	HMDB0062555	LMFA07070073	57357187	-	-	-	326130	268020	351790	190760	222930	332320	410510	373050	458790	485320	275800	235860	304480	151780	425770	327320	504120	320060	380620	236730	346900	248710	449690	689610	410460	458480	693540	303000	711140	757550	122380	337460	245640	434190	140890	421250
LIPID-P-0009	Carnitine C6-OH	Fatty acyl	CAR	276.182	275.173	[M+H]+	C13H25NO5	HMDB0013130	LMFA07070072	53481624	-	-	-	21578	27564	82942	30296	45437	25884	56571	37609	19099	55001	30454	49288	59240	43028	35826	48387	56871	23535	52747	30422	45932	28294	38581	47203	28419	42606	26467	41246	47783	81171	18098	41809	43551	25227	20044	34941
LIPID-P-0010	Carnitine C8:0	Fatty acyl	CAR	288.218	287.21	[M+H]+	C15H29NO4	HMDB0000791	LMFA07070095	11953814	25243-95-2	18102	-	97415	33446	567590	103670	357170	336460	808370	266610	181340	372200	338930	376920	614620	273270	475540	188210	316970	100550	219720	248730	462520	183740	231680	461540	121080	129500	230190	193300	299080	230220	111420	229390	106050	164350	39807	195320
LIPID-P-0011	Carnitine C6-2OH	Fatty acyl	CAR	290.161	289.153	[M+H]+	C13H23NO6	HMDB0000552	LMFA07070087	128145	102673-95-0	70857	5536	12625	15371	17311	4034.5	3627.8	4289.7	25843	5658.4	3769.6	5864.4	4864	6407.4	3143.6	14159	3943	2417.7	3454.4	13637	18225	2508.7	16178	17494	26780	16084	6509.2	4657	3537.6	16558	5708.8	16571	5646.9	12488	5090.8	13971	7741.3	4109.9
LIPID-P-0012	Carnitine C9:0	Fatty acyl	CAR	302.233	301.225	[M+H]+	C16H31NO4	HMDB0006320	LMFA07070029	53477823	-	84095	-	12121	5470.2	95458	13341	69526	55567	96479	44059	35507	118150	193290	52700	91698	75036	91131	42919	96940	17828	40868	48432	45607	28899	137160	62543	15508	19651	25062	23797	50986	28334	23779	55494	22600	22707	11193	24921
LIPID-P-0013	Carnitine C10:0	Fatty acyl	CAR	316.25	315.241	[M+H]+	C17H33NO4	HMDB0000651	LMFA07070059	10245190	1492-27-9	68830	5623	118860	27738	837890	103400	376220	391460	1054100	265660	239700	482690	425570	521370	724040	334060	584090	181820	391540	133890	361210	226810	493950	190720	248760	529670	132760	107070	294300	225120	361690	274830	119740	303120	127680	190010	37557	176500
LIPID-P-0014	Carnitine C12:0	Fatty acyl	CAR	344.281	343.272	[M+H]+	C19H37NO4	HMDB0002250	LMFA07070062	168381	25518-54-1	77086	6573	126660	29067	878220	105920	325470	303820	829680	201920	245830	514720	276320	563030	687230	356330	498010	175200	294790	116780	398000	211250	397370	176540	170840	392950	83599	76069	251730	221740	345600	182760	114050	254680	146160	178470	43147	134920
LIPID-P-0015	Carnitine C13:0	Fatty acyl	CAR	358.295	357.288	[M+H]+	C20H39NO4	-	-	-	-	-	-	13500	7811.7	159210	21102	78952	64513	155570	40941	41917	180160	215100	107610	107820	127880	115070	56487	106230	16543	86042	41562	52753	34265	146800	69363	17086	12086	41251	28786	68693	29323	28227	53802	29693	27899	13438	16254
LIPID-P-0016	Carnitine C12-OH	Fatty acyl	CAR	360.276	359.267	[M+H]+	C19H37NO5	-	LMFA07070039	71464535	-	-	-	36623	10810	192500	26628	58105	52961	92369	44260	58295	84684	27219	61903	97271	63536	75866	59435	58023	23886	83213	47771	97823	48831	36538	95831	25855	25894	48258	64744	76254	50012	23895	43643	25582	21287	6494.8	37968
LIPID-P-0017	Carnitine C14:0	Fatty acyl	CAR	372.313	371.304	[M+H]+	C21H41NO4	HMDB0005066	LMFA07070102	53477791	25597-07-3	84634	-	397320	156820	3679500	452360	906100	767150	3334600	673850	742450	1892600	737960	2129500	1997000	1324900	1931600	477530	974810	395750	1387900	574370	1133200	575060	564230	1308000	296800	201470	966140	667220	1211800	861450	502760	731330	631090	832950	191300	409790
LIPID-P-0018	Carnitine C15:0	Fatty acyl	CAR	386.325	385.319	[M+H]+	C22H43NO4	-	-	-	-	-	-	46188	33394	316710	61622	72970	56031	316170	100420	68025	187650	67804	146730	214110	168030	193430	59071	52220	44667	160090	56384	84275	58673	51425	138910	22700	20837	90295	56845	93647	80698	90651	86616	108290	148510	39888	37422
LIPID-P-0019	Carnitine C12:1-2OH	Fatty acyl	CAR	374.255	373.246	[M+H]+	C19H35NO6	-	LMFA07070083	71464543	-	-	-	20410	21342	19462	4939.5	5631.5	4226.9	30507	4153.7	3086.3	4365.8	4601.9	3729.4	5312.6	20610	3839.1	4633.5	3833.8	21940	18020	4900.7	21272	20988	29701	22388	3937.8	5718.8	5536.4	24027	4671.3	24242	3970.5	15017	5448.5	19907	7043.2	4963.2
LIPID-P-0020	Carnitine C14-OH	Fatty acyl	CAR	388.307	387.298	[M+H]+	C21H41NO5	-	LMFA07070045	71464541	-	-	-	30998	6383.1	141480	25397	52955	34691	57798	29496	45363	65319	22318	41027	60136	49409	45302	38099	38832	23091	71828	32928	66692	30420	23380	57804	17158	12919	35329	52917	66110	31876	14478	29572	15870	17508	6982.5	20917
LIPID-P-0021	Carnitine C16:0	Fatty acyl	CAR	400.344	399.335	[M+H]+	C23H45NO4	HMDB0000222	LMFA07070004	11953816	2364-67-2	17490	5231	1616300	1054800	11129000	1816100	2848300	1992000	13705000	3329400	2935000	7381400	3044200	7600700	9267300	6183500	8239400	1520500	3014500	1699400	5285800	1875700	2954800	2164900	2396200	4246200	1146600	869350	3741000	2030600	4706800	3948000	2775500	3485100	3683200	6374000	1624600	1470100
LIPID-P-0022	Carnitine C16-OH	Fatty acyl	CAR	416.339	415.33	[M+H]+	C23H45NO5	HMDB0013336	LMFA07070113	126456228	195207-76-2	-	-	91240	32187	567300	95091	100030	83035	289050	113330	146040	294390	75871	181290	275000	202390	209270	73431	115230	71073	218710	88588	205350	83418	101730	196790	41189	42794	135610	131280	224370	135050	64472	116420	72828	101720	32219	78713
LIPID-P-0023	Carnitine C18:0	Fatty acyl	CAR	428.375	427.366	[M+H]+	C25H49NO4	HMDB0000848	LMFA07070008	52922056	25597-09-5	84644	5811	872930	236830	7349600	1039900	2509000	1584600	6559200	1790600	2182500	5076600	1190600	4798800	4385900	2970000	2928300	869250	1447300	837950	3073900	1444600	2489800	1183900	755600	2940700	559540	452820	1943100	2018400	2668200	1219000	784860	1404400	1277900	1808500	690390	931790
LIPID-P-0024	Carnitine C20:0	Fatty acyl	CAR	456.404	455.397	[M+H]+	C27H53NO4	-	LMFA07070052	53477833	-	-	-	41423	15667	363660	103100	86667	63211	146000	178310	64939	251880	36750	195030	111940	75962	112500	83909	33329	64573	88587	110550	117210	60998	20751	105330	19462	23638	97599	74401	113330	26494	16975	40728	19161	45020	16374	56452
LIPID-P-0025	Carnitine C18-OH	Fatty acyl	CAR	444.37	443.361	[M+H]+	C25H49NO5	-	LMFA07070043	71464560	-	-	-	76328	16924	432250	77640	116620	59728	139340	102620	142550	230520	37752	125980	151900	118000	98457	81964	79805	62430	150740	98178	180490	73606	39273	164300	39278	41734	97805	139430	189750	55085	25584	77132	46388	42718	16093	71697
LIPID-P-0026	Carnitine C3:1-2OH	Fatty acyl	CAR	248.113	247.106	[M+H]+	C10H17NO6	HMDB0002095	LMFA07070080	91825606	910825-21-7	85470	6484	221880	872730	695330	711800	222380	109160	234830	662770	131620	555750	122270	168640	421540	190100	129250	537540	179100	265210	247210	223750	260660	243530	149220	180920	167650	311500	285430	288770	616490	1053000	121540	133600	249580	83963	234930	313550
LIPID-P-0027	Carnitine C4:1-2OH	Fatty acyl	CAR	262.129	261.121	[M+H]+	C11H19NO6	HMDB0061717	LMFA07070101	71464481	-	-	-	296070	253620	317140	186220	208230	318540	405900	365960	453140	451970	264020	228430	293310	142420	401120	313290	470130	313790	364030	233220	328340	239600	414970	621370	388280	440200	683190	293700	663540	692130	114150	316840	236300	386520	135870	395540
LIPID-P-0028	Carnitine C5:1	Fatty acyl	CAR	244.155	243.147	[M+H]+	C12H21NO4	HMDB0002366	LMFA07070108	91825636	64681-36-3	85520	-	5559.8	8693	18420	5225.6	11398	7394.6	13733	11365	6527.5	9692.8	13410	6087.4	4187.4	4640.2	8089.4	6377.4	8315.9	5450.3	5420	8166.4	9902.9	13671	15691	21047	13038	13567	5529.7	8548.4	17223	14228	6043.7	14753	6102.1	7162.8	4172.4	11047
LIPID-P-0029	Carnitine C6:1	Fatty acyl	CAR	258.171	257.163	[M+H]+	C13H23NO4	HMDB0013161	LMFA07070031	53481638	-	-	-	9233.5	14860	23642	12479	27617	12040	22701	19053	11442	25048	14804	13216	23458	11673	17772	17628	23060	9199.3	13299	15978	25125	15702	19253	20723	15091	15614	11809	21301	26096	22382	9765.7	13304	7897.3	6509.7	9055	11653
LIPID-P-0030	Carnitine C5:1-2OH	Fatty acyl	CAR	274.13	273.121	[M+H]+	C12H19NO6	-	LMFA07070065	53481620	-	-	-	1083200	1181200	1298500	909940	737130	1025000	1376600	1064500	745910	1243500	1101900	1042000	953910	1091000	1102100	891620	1160500	1040300	1036800	861840	1174900	1110900	1402900	1265100	1285000	889810	1058900	833480	1054800	1116100	1187400	1201100	1157500	1317900	1214400	1274600
LIPID-P-0031	Carnitine C8:1	Fatty acyl	CAR	286.203	285.194	[M+H]+	C15H27NO4	HMDB0013324	LMFA07070014	70679121	-	-	-	6612.8	6775.8	32280	7336.4	26182	19937	40456	16706	15348	33059	33631	20727	36084	18514	28450	23210	63764	9542.9	17685	21810	34052	14449	33274	29845	12162	13455	13486	20791	25944	17006	7977.8	18607	7188.1	9510.3	5801.3	14727
LIPID-P-0032	Carnitine C8:1-OH	Fatty acyl	CAR	302.197	301.189	[M+H]+	C15H27NO5	-	LMFA07070038	71464491	-	-	-	11085	6106.7	90169	14204	73106	52191	92398	42402	37191	108380	196720	51902	83125	78199	95556	44270	99106	16731	47231	51648	41037	28526	157070	64953	20871	20406	23222	25164	56356	28553	26431	51543	16588	22889	13181	23927
LIPID-P-0033	Carnitine C10:1	Fatty acyl	CAR	314.234	313.225	[M+H]+	C17H31NO4	HMDB0013205	LMFA07070056	57357170	-	-	-	10894	4449.9	61023	10777	32909	26554	109710	18915	20095	46415	41967	36943	108710	56304	54896	25481	38749	10464	29681	20296	46025	13381	36557	45668	9349.3	11192	20907	24105	32466	22272	9891.4	24041	8491.1	13846	5505.8	16425
LIPID-P-0034	Carnitine C10:1-OH	Fatty acyl	CAR	330.229	329.22	[M+H]+	C17H31NO5	-	LMFA07070047	53481649	-	-	-	9687.3	6685.2	110890	14520	67393	51203	102750	38868	33238	106630	137400	58918	65722	63533	78688	42659	85182	13298	60466	38666	47290	32428	88282	59409	20947	15791	28603	23321	54728	21916	18045	37620	19451	20800	10007	19703
LIPID-P-0035	Carnitine C12:1	Fatty acyl	CAR	342.265	341.257	[M+H]+	C19H35NO4	HMDB0013326	-	53481699	-	89717	-	25885	6605	207610	26096	91112	72255	325840	28631	46484	134340	58150	154920	191550	120400	141190	52982	76008	27497	91781	49713	102630	32925	61020	95360	22071	18350	62408	51804	70149	46502	28847	46503	31746	38344	12554	22478
LIPID-P-0036	Carnitine C12:1-OH	Fatty acyl	CAR	358.26	357.252	[M+H]+	C19H35NO5	-	LMFA07070024	71464579	-	-	-	3863.3	822.15	23376	2244.8	10326	5928.2	13569	4672.5	5843.8	9586.1	5099.3	8509.3	18717	10104	9317.8	5973.9	10818	2199	8700.4	7513	15052	4340.8	4705.5	8640.4	3621.9	3698.7	6013.6	9352	15080	4507.1	2144.5	6449.6	3398.1	3575.7	1271	4143.6
LIPID-P-0037	Carnitine C14:1	Fatty acyl	CAR	370.297	369.288	[M+H]+	C21H39NO4	HMDB0002014	LMFA07070057	22833575	835598-21-5	73060	6437	116800	38265	1165500	160640	311060	294110	1500400	163850	246300	622900	234480	756990	872350	620410	757010	192040	399090	139710	447100	161350	459480	182090	158390	455840	79147	50934	313420	230270	340510	253990	127140	217240	186700	209080	55672	105210
LIPID-P-0038	Carnitine C14:1-OH	Fatty acyl	CAR	386.292	385.283	[M+H]+	C21H39NO5	HMDB0013330	-	53481699	-	-	-	17345	3080.1	102160	13059	29468	21412	68704	11845	27787	40366	16620	42333	56536	48266	29453	20269	33787	11662	39209	22346	46108	16011	16470	38554	9973.3	6712.7	19411	29891	39357	18967	9931.6	17877	11250	10885	3725.2	10233
LIPID-P-0039	Carnitine C16:1	Fatty acyl	CAR	398.328	397.319	[M+H]+	C23H43NO4	HMDB0006317	LMFA07070097	53477817	-	86031	-	373710	191710	3113300	567180	705140	593270	3284300	581240	538090	1540900	600820	1967900	1777400	1439900	1932000	429350	749860	391910	1256100	439740	985250	589590	517090	937200	259960	216440	740130	572540	1002100	683900	672290	713050	865620	830700	339660	345920
LIPID-P-0040	Carnitine C16:1-OH	Fatty acyl	CAR	414.322	413.314	[M+H]+	C23H43NO5	HMDB0013333	LMFA07070044	71464549	-	-	-	39565	5956	193450	40680	42302	30821	99200	31105	46130	85476	19998	76444	95263	77190	57983	40570	39774	23695	70113	34072	86399	35811	23224	67660	15740	16601	45057	51759	79493	36924	20439	30183	33104	24175	11883	31034
LIPID-P-0042	Carnitine C18:1	Fatty acyl	CAR	426.36	425.351	[M+H]+	C25H47NO4	HMDB0005065	LMFA07070096	46907933	38677-66-6	84651	-	1940100	1411000	12298000	2677800	3363400	2251200	14139000	3488900	2823000	8139200	3764900	8780600	8139600	6941400	9250300	1813600	3771200	2032100	6435000	2148300	3391500	2944300	2212900	5086000	1315200	1258400	3422300	2322900	5643500	4184600	4261700	4293000	7033000	6939300	2757000	1965000
LIPID-P-0045	Carnitine C18:1-OH	Fatty acyl	CAR	442.355	441.345	[M+H]+	C25H47NO5	HMDB0013339	LMFA07070025	71464558	-	-	-	82316	33789	539210	111890	78230	49671	275750	67366	110980	254880	71270	176850	224240	229710	162220	67017	95272	71414	162180	63480	190890	70856	62812	182170	33043	38434	115010	128250	206980	95196	71448	106480	78573	92601	36178	65311
LIPID-P-0047	Carnitine C14:2	Fatty acyl	CAR	368.281	367.272	[M+H]+	C21H37NO4	HMDB0013331	LMFA07070020	71464539	-	-	-	3582.7	2348.5	42150	7865.8	16399	11192	88045	5068.6	9750.4	47677	9441.1	34216	113570	94290	32445	8673	14305	7055.9	27711	5698	22757	8658.3	5828.5	12535	3584.5	1496.3	8669.2	18467	19036	7154.5	3976.2	10741	16468	7916	4540.5	2915.2
LIPID-P-0048	Carnitine C16:2	Fatty acyl	CAR	396.313	395.304	[M+H]+	C23H41NO4	HMDB0013334	LMFA07070021	71464545	1911579-97-9	-	-	12497	6052	210950	24120	33468	23330	262030	16852	19018	102900	21483	91188	208500	164220	70350	23146	36937	23463	94669	16167	72637	28673	22995	36752	11197	7255.9	30339	71634	69809	22734	14417	24049	42354	18875	11915	10136
LIPID-P-0049	Carnitine C18:2	Fatty acyl	CAR	424.344	423.335	[M+H]+	C25H45NO4	HMDB0006469	LMFA07070009	6450015	36816-10-1	84098	-	163750	146090	1012300	226520	342020	234940	1479800	349380	206620	893710	305230	610510	1604100	1193100	780970	242500	299160	227800	798460	250090	395990	267020	316660	392080	87972	124960	239450	322410	689190	269510	435050	533140	993040	520320	309810	173180
LIPID-P-0050	Carnitine C20:2	Fatty acyl	CAR	452.374	451.366	[M+H]+	C27H49NO4	-	LMFA07070011	71464509	-	-	-	8170.5	3064.8	74867	18842	9765.7	6234.1	48658	10676	15885	65538	8532.9	25416	78503	41146	24917	15550	10129	12642	25886	9936	36957	7428	9605.6	16729	2448.8	3605.1	12995	22499	29948	7926.6	12850	14162	14388	13595	14229	8182.5
LIPID-P-0051	Carnitine C18:2-OH	Fatty acyl	CAR	440.339	439.33	[M+H]+	C25H45NO5	-	LMFA07070042	71464556	-	-	-	5173.3	2703.1	43488	7697.8	5387.7	4137.7	31673	3515.5	8075.7	25042	5773.1	10892	45675	38898	12417	4320.3	5659.2	6899.1	16857	3341.3	17620	5615.5	3952	9910.3	1642.7	2634.4	5885.7	18184	24568	3106.1	2781.5	9878.9	8184.4	6533.6	2765.8	3559
LIPID-P-0052	Cholesterol	Sterol lipid	Cho	369.4	386.355	[M-H2O+H]+	C27H46O	HMDB0000067	LMST01010001	5997	-	16113	-	171500	184290	213370	164620	169310	177460	211560	198860	159130	211830	170530	164530	202650	151400	262050	141140	178880	164200	128060	153140	221820	172440	169180	198380	144740	167440	177470	156730	165980	164490	249750	208040	144600	259140	143660	201030
LIPID-P-0095	SPH(d16:1)	Sphingolipid	SPH	272.259	271.251	[M+H]+	C16H33NO2	-	LMSP01040008	14767871	-	-	-	298480	266710	297420	179380	171910	228730	339310	244460	174670	277440	206610	245960	219710	295580	254830	178140	273730	217330	238270	191470	233070	220090	315110	295060	292260	201340	223690	190200	218820	247480	264550	269180	258100	287430	279700	278060
LIPID-P-0096	SPH(d18:1)	Sphingolipid	SPH	300.29	299.282	[M+H]+	C18H37NO2	-	LMSP01010001	5280335	-	-	-	67993	84512	198090	127040	84791	70224	180820	66793	75713	136420	97594	166100	139240	90964	181590	106850	121430	49416	181380	89911	104230	86589	92019	70357	61006	88811	96883	62670	137380	140370	206640	113230	64096	169080	56112	141150
LIPID-P-0097	SPH(d18:2)	Sphingolipid	SPH	298.275	297.267	[M+H]+	C18H35NO2	-	LMSP01080010	11220228	-	-	-	12143	7401.1	19661	16045	4036.1	6395.8	20137	11434	4731.3	16292	11777	14892	14082	9000.4	20159	9664.8	10959	10351	17052	11718	11059	13187	13890	10596	6713.7	10703	10845	5479.5	18592	9424.5	22806	6569.6	12284	12972	4924	15282
LIPID-P-0109	Cer(d18:1/16:0)	Sphingolipid	Cer	538.52	537.512	[M+H]+	C34H67NO3	HMDB0004949	LMSP02010004	5283564	-	72959	7202	38664	81233	119810	84180	47682	68039	82956	55942	54424	95431	46305	101830	80417	59853	143130	59058	81562	49002	75627	93477	87061	82811	51848	71942	50659	68203	76709	67643	108730	90293	120980	92106	72718	100330	47089	161440
LIPID-P-0110	Cer(d18:1/17:0)	Sphingolipid	Cer	552.536	551.528	[M+H]+	C35H69NO3	-	LMSP02010020	44584335	-	-	-	5345.6	5904.9	11290	11832	1538.6	4978	13092	7848.9	6714.5	10310	8030.7	9661.7	5190.6	7436.2	10548	8788.5	12925	4183.7	4017.8	8764.7	3491.1	5875	9677.3	7249.2	4989.6	1752.8	8233.5	4838.5	9164.3	5857	12857	9379	9421.2	6047.1	2317.9	7434
LIPID-P-0111	Cer(d18:1/18:0)	Sphingolipid	Cer	566.551	565.543	[M+H]+	C36H71NO3	HMDB0004950	LMSP02010006	5283565	-	72961	7203	155560	351750	513450	256750	172290	307220	493500	145410	204040	434500	220980	334820	314940	239190	808430	254710	315940	127730	227600	417740	322130	268760	598590	319080	257560	317180	289510	242380	448470	414170	551920	396470	188730	643880	178680	463350
LIPID-P-0112	Cer(d18:1/19:0)	Sphingolipid	Cer	580.6	579.559	[M+H]+	C37H73NO3	-	LMSP02010032	52931126	-	-	-	7042.6	9946.5	9012.9	7431.3	3255.9	7777.4	5188.2	4825	7752.9	11443	5936.8	6916.5	6785	5599.3	13743	9813.4	6953.6	2456.3	7058.8	11863	11692	6423.6	4959.8	6149.2	7218.3	5708.9	8661	5488.8	11349	5282.5	8963.9	13039	11499	9894.5	4783.5	7699.3
LIPID-P-0113	Cer(d18:1/20:0)	Sphingolipid	Cer	594.583	593.575	[M+H]+	C38H75NO3	HMDB0004951	LMSP02010007	5283566	-	72962	7204	3907.2	7686.8	9338.3	5068.7	4425.9	6847.6	12511	3071.1	4132.1	8198.9	7501.6	6693.3	6369.1	5064.5	11105	6298.6	3783.9	4158.8	2459.7	8930.7	7857.4	4955	5801.4	3496.5	4371.5	6245.4	8342	5040.7	10873	7558	10070	6655.3	6846.2	10329	2377.2	12970
LIPID-P-0115	Cer(d18:1/22:0)	Sphingolipid	Cer	622.614	621.606	[M+H]+	C40H79NO3	HMDB0004952	LMSP02010008	5283567	-	72966	7205	61261	67363	87044	72331	39068	46167	102060	44348	38905	72807	55201	57842	68069	58456	122060	69222	46767	47739	48132	72691	68640	78787	66673	60077	56417	54613	70554	63379	85023	68355	99331	55094	47307	79486	45174	83920
LIPID-P-0116	Cer(d18:1/23:0)	Sphingolipid	Cer	636.629	635.622	[M+H]+	C41H81NO3	HMDB0000950	LMSP02010021	52931115	67605-84-9	84372	5896	134060	212320	243860	137590	92424	116290	252340	106400	104020	146990	114190	64625	155980	132200	217870	159910	157880	93805	140450	167870	105520	199970	206190	116740	142980	129590	111440	94546	182370	92155	267600	158060	113070	267190	133180	218460
LIPID-P-0117	Cer(d18:1/24:0)	Sphingolipid	Cer	650.645	649.637	[M+H]+	C42H83NO3	HMDB0004956	LMSP02010012	5283571	-	72965	7209	138810	215770	261190	181260	117950	124960	305650	139410	133100	222240	139040	110430	104450	151550	339760	167990	170760	151020	88021	178440	169550	174710	243790	167330	142980	170570	168780	107770	172860	130430	373650	205550	151260	229230	116420	236790
LIPID-P-0118	Cer(d18:1/25:0)	Sphingolipid	Cer	664.661	663.653	[M+H]+	C43H85NO3	HMDB0004957	LMSP02010013	9547202	-	134548	7210	46724	36177	43041	24884	16518	16260	37849	32446	25604	31215	12862	14876	34907	28536	43394	23856	25806	20622	14821	14389	31107	22618	38100	29463	24367	22413	18131	13625	24874	15783	60282	39012	17917	42187	29789	39071
LIPID-P-0121	Cer(d18:1/18:1)	Sphingolipid	Cer	564.536	563.528	[M+H]+	C36H69NO3	HMDB0004948	LMSP02010003	5283563	-	77996	7201	11599	7121.4	21647	16977	15200	13325	19967	17356	11734	12906	51567	9671.8	28964	7158.8	25532	5604.3	16490	6778.8	9290.9	10655	45319	18150	9168.7	12177	6940.4	19386	11907	41630	22291	13565	15528	12480	9323.9	35000	5331.7	17509
LIPID-P-0122	Cer(d18:1/20:1)	Sphingolipid	Cer	592.567	591.559	[M+H]+	C38H73NO3	-	-	-	-	-	-	19384	15847	26383	18810	12509	14296	27060	15830	15663	34146	15114	20147	21708	13525	39529	18397	19931	8088	15717	25118	21732	23811	19092	20552	14670	21640	16700	16376	22055	18553	23036	22155	13192	22931	12234	23692
LIPID-P-0123	Cer(d18:1/22:1)	Sphingolipid	Cer	620.598	619.59	[M+H]+	C40H77NO3	HMDB0011775	-	53481052	-	84701	-	21695	14175	28091	23153	18787	8690.6	18856	23179	14051	18599	71072	21272	74530	8143	33978	8870.1	22835	8009.9	7148.4	8464	84745	18871	13651	20954	5187.1	27046	12765	61000	15184	11051	20531	7491.7	17952	32046	6355.9	25108
LIPID-P-0124	Cer(d18:1/24:1)	Sphingolipid	Cer	648.629	647.622	[M+H]+	C42H81NO3	HMDB0004953	LMSP02010009	5283568	-	74450	7206	202010	172180	282280	201630	140060	135140	252930	216280	125610	226850	408140	235500	385620	124220	416580	151130	217980	106870	114920	129830	485470	192720	174090	192270	103570	240680	152430	370600	274270	199590	224250	162570	152380	266250	83636	241610
LIPID-P-0127	Cer(d16:1/18:0)	Sphingolipid	Cer	538.6	537.512	[M+H]+	C34H67NO3	-	LMSP02010046	10582678	-	-	-	6772.7	7842.1	10731	14958	4744.2	13932	17497	7881.7	8959	13503	8160.1	13392	9684.5	15374	13680	9772.7	13570	5343.8	8589.4	15271	8367.8	7568.2	5679.4	15315	5634.2	15165	15994	5033.1	14446	10164	19543	18972	3103.2	20455	8653	8452.4
LIPID-P-0136	Cer(d18:2/18:0)	Sphingolipid	Cer	564.6	563.528	[M+H]+	C36H69NO3	-	-	-	-	-	-	123150	144090	257800	173800	89531	153270	185990	91979	97261	251310	89025	230050	125550	116810	303090	83747	133900	69423	99985	180430	131950	184440	110590	159840	113730	164560	154870	114240	221760	125620	193260	216640	128020	214590	77087	195510
LIPID-P-0139	Cer(d18:2/22:0)	Sphingolipid	Cer	620.6	619.59	[M+H]+	C40H77NO3	-	LMSP02010029	52931123	-	-	-	8333.4	10782	15188	14944	3733.8	8142.4	18476	5325	5095.6	11883	11173	12501	5343.6	10108	24131	9070.5	11050	7954.4	9115.7	9274.3	12320	11227	8698.8	11755	8062.2	7715.5	10314	7664.3	13038	8857.8	11294	10975	10061	14153	4416.7	18964
LIPID-P-0140	Cer(d18:2/23:0)	Sphingolipid	Cer	634.6	633.606	[M+H]+	C41H79NO3	-	LMSP02010030	52931124	-	-	-	13265	25805	43469	25008	12592	17500	36836	19386	19425	34842	24973	19964	16049	23309	26031	16847	28145	22600	11853	20211	25408	22578	24867	21633	19319	18691	25655	16789	27418	22468	40944	26583	21814	37008	19008	39608
LIPID-P-0141	Cer(d18:2/24:0)	Sphingolipid	Cer	648.6	647.622	[M+H]+	C42H81NO3	-	-	-	-	-	-	26726	38416	43805	31353	10176	27803	40057	17653	27874	41787	36466	28041	18828	16728	54781	30817	20116	24393	21179	25872	24371	36571	22313	29685	20822	30233	38116	17978	36766	24303	48084	25201	27334	48622	14026	52027
LIPID-P-0142	Cer(d18:2/24:1)	Sphingolipid	Cer	646.6	645.606	[M+H]+	C42H79NO3	-	-	-	-	-	-	2156.3	7918.8	20822	8468.2	5264.7	5181.2	19668	9095.1	12210	13107	6971.7	13688	11128	9351.5	15159	9201.1	7738.7	7967.5	10527	9954.6	8260.4	15319	13628	11527	12273	8513.1	13531	4387.2	14503	13208	13687	6057.5	10608	15681	5024.9	17930
LIPID-P-0157	CerP(d18:1/20:3)	Sphingolipid	CerP	668.502	667.494	[M+H]+	C38H70NO6P	-	-	-	-	-	-	32967	28448	30692	37142	29296	22519	26395	25690	32538	31802	28222	33184	29768	21086	53918	32633	39423	39034	21615	20026	34147	29755	26031	55341	35581	44114	29754	43939	37888	36923	34318	27091	43843	34673	27669	28255
LIPID-P-0159	Coenzyme Q8	Prenol lipid	CoQ	727.566	780.606	[M+H]+	C53H80O4	HMDB0006709	LMPR02010005	5283546	-	46372	-	13678	11293	29605	9242.2	18261	7808	18504	14327	9348.9	11754	10529	7734.2	7598.3	12966	28172	14239	15221	15254	20450	12243	14644	8904	12459	9166.5	8069.9	10715	5847.4	8900.4	14081	14016	7914.1	16191	11555	18113	9088	19475
LIPID-P-0160	Coenzyme Q9	Prenol lipid	CoQ	795.629	794.621	[M+H]+	C54H82O4	HMDB0006707	LMPR02010004	5280473	303-97-9	18160	-	178470	216840	401890	174720	190970	151490	293990	264440	155510	266090	185820	199990	150730	247340	458720	151980	204590	282910	329460	213930	201110	295620	264230	251880	177560	175120	125010	176720	258310	190080	253130	452660	222580	323650	231740	265210
LIPID-P-0161	Coenzyme Q10	Prenol lipid	CoQ	863.691	862.684	[M+H]+	C59H90O4	HMDB0001072	LMPR02010001	5281915	303-98-0	46245	-	2728500	2841600	5242200	2330400	2566300	2142800	3823000	2920600	1842900	3563000	2473300	3098100	2148800	3219000	5833000	2226000	2446100	2745600	3630900	1931200	2799200	3192400	3172100	2422600	2647900	2371800	1841500	2218500	2874000	2717000	3480300	4709200	2278200	4242400	2499400	3008100
LIPID-P-0162	DG(8:0_16:0)	Glycerolipid	DG	474.411	456.381	[M+NH4]+	C27H52O5	HMDB0092923	-	102241543	-	-	-	31037	18338	24154	25686	25348	28388	21472	23159	18907	24537	23870	15104	21861	36406	19722	21048	26353	16621	21550	24576	21983	17189	20967	20058	20306	21503	26225	26041	24542	19175	16148	16908	25964	24303	28050	17692
LIPID-P-0164	DG(14:0_14:0)	Glycerolipid	DG	530.476	512.444	[M+NH4]+	C31H60O5	HMDB0007008	LMGL02010321	10369168	-	80651	-	306.5	4946.7	26793	19942	10213	2178	15707	7456	13800	1344.1	3397.1	8816.5	7583.6	3677.6	17543	938.41	32566	10489	13892	921	3098.6	14208	4542.5	9461	9393.6	3657.3	10617	9475.8	9549.3	21387	24602	15112	7239.5	10077	6844.1	10750
LIPID-P-0167	DG(14:0_16:0)	Glycerolipid	DG	558.519	540.475	[M+NH4]+	C33H64O5	HMDB0007011	LMGL02010378	13734178	-	84385	-	26458	35992	99825	83550	34018	22504	69654	42634	46722	35516	30445	41038	44864	34385	92422	33014	161780	54975	37476	34629	39235	62367	44113	62699	53729	42679	41430	31501	69448	69291	103490	67921	36281	68638	40952	67183
LIPID-P-0169	DG(16:0_16:0)	Glycerolipid	DG	586.55	568.507	[M+NH4]+	C35H68O5	HMDB0007098	LMGL02010001	644078	-	237189	4255	1606000	1780000	2062800	1543800	1236400	1381100	1594500	1668500	1238700	1650100	1489600	1311300	1463200	1633600	1555700	1256600	1837200	1216300	1582900	1359000	1433000	1535800	1291900	1518400	1460100	1144000	1440500	1193700	1773400	1553300	1794500	1937800	1405400	1576700	1735100	1599600
LIPID-P-0170	DG(14:0_18:0)	Glycerolipid	DG	586.55	568.507	[M+NH4]+	C35H68O5	HMDB0007013	LMGL02010383	53477951	-	88810	-	18574	20108	36236	25387	13658	18211	29335	21989	21420	19427	9014.5	16948	15348	11821	28236	12732	39800	13112	23203	11926	13217	27757	14206	26300	18584	9660.6	8082.5	15838	21046	21856	28341	25257	17299	23497	20043	18161
LIPID-P-0171	DG(12:0_20:0)	Glycerolipid	DG	586.55	568.507	[M+NH4]+	C35H68O5	HMDB0093103	LMGL02010340	56936308	-	-	-	7598.7	8571.3	12304	7541.4	6315.4	6195.7	9991.4	7061.8	4897.9	7489.7	6703.2	7827.8	6715.4	7389.5	10653	6712.2	8006.2	6932.8	7603.9	6417.6	8279.2	7712.3	9556.3	4828.7	8295.6	5727.5	8823	8174.3	7247.7	10768	10310	9963.8	10215	4707.9	9935.1	7286.5
LIPID-P-0172	DG(17:0_16:0)	Glycerolipid	DG	600.554	582.522	[M+NH4]+	C36H70O5	HMDB0093778	LMGL02010012	9543680	-	-	-	5641.3	11581	19359	14352	10275	10709	17455	11560	8100	10368	9254	7891.4	9196.8	12539	10197	11982	20471	11890	9191.8	7288.1	11449	10101	12247	13571	7363.5	7489.9	11627	9649.9	9737	11175	17496	11255	9509	8377.1	12169	14022
LIPID-P-0174	DG(16:0_18:0)	Glycerolipid	DG	614.582	596.538	[M+NH4]+	C37H72O5	HMDB0007100	LMGL02010020	9543688	-	86975	4274	1468000	2224000	2390100	2068200	1665800	1933900	2919400	2363900	1688400	2344100	2162800	1947500	2107500	2338600	2549300	2357000	2421300	1592600	1570600	1931400	1750400	2119200	2017800	2154000	1828500	1752300	2119900	1927100	2291100	2747600	3266100	2600000	1685100	2445600	2379500	2417000
LIPID-P-0175	DG(14:0_20:0)	Glycerolipid	DG	614.582	596.538	[M+NH4]+	C37H72O5	HMDB0007020	LMGL02010388	53477955	-	88798	-	5531.9	7341.1	9241.4	7261.6	7086.5	8090.2	11799	10726	3277.2	9417.3	8226.5	8691.2	10193	12303	11774	11488	7871.8	4385.6	7491	2856.3	5229.1	7808.2	5430.8	6324	11670	4433.1	6932.8	9945.8	11203	11100	11665	10902	10660	8366.3	10306	12828
LIPID-P-0177	DG(17:0_18:0)	Glycerolipid	DG	628.585	610.554	[M+NH4]+	C38H74O5	HMDB0093808	LMGL02010025	9543693	-	-	-	12376	11839	23895	15979	9939.6	9982.5	12507	13132	10401	15607	15339	11519	7250.9	9042.2	10375	11936	23853	9357	14628	15336	9512.8	10734	6191.8	13827	12261	9307.4	15745	17228	11415	17191	13799	17674	13386	8968.4	9101.6	18379
LIPID-P-0178	DG(18:0_18:0)	Glycerolipid	DG	642.613	624.569	[M+NH4]+	C39H76O5	HMDB0007158	LMGL02010002	102615	-	-	-	3012000	2314800	2304400	2685500	3255700	2602400	3730500	2680900	1752400	2919400	2580900	2927000	3352500	3013500	3102300	2406700	2678600	2724800	2279800	3262800	1735900	2277800	2878800	3068700	2524100	2863400	3138600	2312400	3349800	3385500	3486700	3480900	2108500	2834400	2465400	2859100
LIPID-P-0179	DG(16:0_20:0)	Glycerolipid	DG	642.613	624.569	[M+NH4]+	C39H76O5	HMDB0007107	LMGL02010042	9543710	-	88446	-	6792.5	11511	13348	9827.6	11680	18061	16378	12011	11486	4460	17185	15169	13384	14489	14937	4871	12623	11242	6864.2	9405.7	7740.5	10109	15937	9607.4	15006	12307	7540.1	9792.1	10181	19210	18289	17249	11624	10831	15026	17490
LIPID-P-0180	DG(14:0_22:0)	Glycerolipid	DG	642.613	624.569	[M+NH4]+	C39H76O5	HMDB0007028	LMGL02010395	53477963	-	88802	-	9098	12290	10896	6203.5	12931	7933.9	8967.8	2649.1	12371	7534.7	9046.7	8974.9	9508.8	7931.2	11284	9456.2	9695.4	10620	8776.5	15168	4898.9	13211	4466.6	11552	10588	9550.9	7232.9	4631.5	15199	17441	7160	8662.5	11713	13146	12503	9018.9
LIPID-P-0181	DG(19:0_18:0)	Glycerolipid	DG	656.614	638.585	[M+NH4]+	C40H78O5	HMDB0094065	LMGL02010065	9543731	-	-	-	18492	21249	16605	10362	12697	16792	29579	12251	19200	20858	17440	13687	20115	9335.9	8153.5	15150	13622	20063	22968	21543	15160	29074	11839	24895	22166	24293	18235	20246	20716	17553	11417	13495	17132	15678	14926	22540
LIPID-P-0183	DG(20:0_18:0)	Glycerolipid	DG	670.639	652.601	[M+NH4]+	C41H80O5	HMDB0007361	LMGL02010008	3246949	-	89002	-	15446	10044	16003	23598	6960.9	15183	16080	19367	11307	13661	23088	8701.1	19612	11749	12964	21072	23676	19412	12579	20446	18302	12898	7906.3	22505	24128	13782	18372	24558	20610	15263	14699	12806	14002	20011	16641	18665
LIPID-P-0188	DG(14:0_16:1)	Glycerolipid	DG	556.503	538.46	[M+NH4]+	C33H62O5	HMDB0007012	LMGL02010379	53477950	-	84386	-	26584	34425	36506	44737	26473	19191	26931	36401	25727	46963	18389	31961	34889	20118	38116	32182	52456	38717	32633	47644	24700	40686	23933	29417	37619	44215	42859	39181	41315	42652	41521	38620	14239	35401	36818	44705
LIPID-P-0191	DG(14:0_18:1)	Glycerolipid	DG	584.535	566.491	[M+NH4]+	C35H66O5	HMDB0007014	LMGL02010384	53477952	-	88809	-	38826	49307	107410	110550	42599	19153	109580	46118	78029	53925	35795	73631	72344	60502	151160	53632	174650	67011	57315	32072	37325	73753	33851	59341	42566	46799	57566	37162	85907	105880	134830	94468	44050	118670	59558	81949
LIPID-P-0192	DG(16:0_16:1)	Glycerolipid	DG	584.535	566.491	[M+NH4]+	C35H66O5	HMDB0007099	LMGL02010010	9543678	-	84394	4264	24699	38396	68068	83466	32081	11781	84105	38657	47308	28080	22051	44057	39233	35488	119100	32076	113440	52154	39317	21624	29171	64256	21345	36818	54124	26692	40480	27527	64655	93232	114100	72166	18050	85273	34054	92477
LIPID-P-0193	DG(16:0_17:1)	Glycerolipid	DG	598.534	580.507	[M+NH4]+	C36H68O5	-	LMGL02010014	9543682	-	-	-	5578.1	8097.7	24794	35963	7575.1	3123	19213	13207	18408	12703	9969.9	9141.6	13829	11008	28143	11259	33556	10968	14076	9737.7	10986	19096	10591	15498	10707	7232.8	16838	10521	15937	21377	33867	19797	15247	14535	16424	9489.5
LIPID-P-0194	DG(15:0_18:1)	Glycerolipid	DG	598.534	580.507	[M+NH4]+	C36H68O5	HMDB0007072	LMGL02010432	53478004	-	-	-	666.84	10178	21024	18783	11116	1188.4	17109	8183.2	20008	9762.2	6867.9	10566	7645.9	11744	18779	12289	22728	10443	15741	4883.2	6344.3	13068	8128.8	8975.4	8133.6	7308.4	10803	5529.4	14546	11416	21223	11508	12919	17188	12746	13972
LIPID-P-0195	DG(16:1_18:0)	Glycerolipid	DG	612.566	594.522	[M+NH4]+	C37H70O5	HMDB0007129	LMGL02010023	9543691	-	84418	-	6326	11348	27754	23260	8571.1	3164.6	22451	9229.6	14216	15812	2825.8	14205	13324	13139	23700	12817	23716	16257	14548	2361.7	10851	17615	4110.5	15625	8385.9	16779	13475	8391.1	19461	15401	21594	17736	16532	19613	5818.2	18583
LIPID-P-0196	DG(16:0_18:1)	Glycerolipid	DG	612.566	594.522	[M+NH4]+	C37H70O5	HMDB0007102	LMGL02010006	5282283	-	75466	4260	560920	583640	1395500	1095100	467660	247750	1255800	606910	740250	600410	568950	689920	740000	713440	1268900	486440	1485700	689350	620000	328820	509230	715880	369250	656360	718860	537310	554200	527770	747960	1063000	1485800	978140	578340	1110900	726770	992160
LIPID-P-0197	DG(17:0_18:1)	Glycerolipid	DG	626.569	608.538	[M+NH4]+	C38H72O5	-	LMGL02010030	9543698	-	-	-	16505	22741	54323	60399	24442	14394	55114	26458	28672	30849	27011	24095	24733	33672	42792	30335	53485	30637	20685	17367	17441	42130	20398	29921	32723	21041	23519	27567	37180	21509	53568	31916	36153	44879	31427	33677
LIPID-P-0201	DG(18:0_18:1)	Glycerolipid	DG	640.597	622.554	[M+NH4]+	C39H74O5	HMDB0007160	LMGL02010043	6443547	-	75468	-	280430	376930	710040	539700	436220	250760	850960	400570	440030	531590	369730	481770	520170	414360	634580	349100	648650	491740	405540	188200	309940	498060	235170	373000	446960	395740	338250	337770	513040	479090	491450	541760	429300	788990	337860	528480
LIPID-P-0210	DG(14:0_18:2)	Glycerolipid	DG	582.519	564.475	[M+NH4]+	C35H64O5	HMDB0007043	LMGL02010385	53477978	-	88784	-	5342.4	7058	16303	22732	12529	1241.4	16037	8232	16574	19222	6385	15070	12091	19131	28437	10167	28420	9757.8	18800	10370	12462	12077	10022	15214	3344.9	8742.7	11261	10183	20547	13226	32515	20667	17512	20684	16663	20849
LIPID-P-0211	DG(16:1_16:1)	Glycerolipid	DG	582.519	564.475	[M+NH4]+	C35H64O5	HMDB0007128	LMGL02010011	9543679	-	84417	-	1595	6207.4	18749	27657	1071.8	3754.9	16112	5336.5	4862.4	6183.6	1486.6	13111	1997.8	6150.9	22808	8288.6	23362	2926.6	12883	5949.6	2703.1	10166	2906.4	11840	5365.1	8631.5	10741	1203.2	6852.9	22861	22310	9376.2	6962.8	30536	9598.7	16699
LIPID-P-0213	DG(16:1_18:1)	Glycerolipid	DG	610.55	592.507	[M+NH4]+	C37H68O5	HMDB0007131	LMGL02010026	9543694	-	88500	4281	25690	54326	113650	113330	25985	8728.4	122820	59426	46853	51463	54073	50620	40371	82940	148590	45667	77060	45724	55867	26286	27150	41854	22396	50325	37971	31551	54612	35241	69009	118440	124200	62840	47192	166060	45407	60368
LIPID-P-0214	DG(16:0_18:2)	Glycerolipid	DG	610.55	592.507	[M+NH4]+	C37H68O5	HMDB0007103	LMGL02010027	9543695	-	82927	-	128610	142560	418000	371690	168870	71174	304530	159780	196370	188110	163170	173980	233370	249040	344680	162640	435160	246590	246670	102500	237710	265730	109110	177030	180380	134210	192400	208900	213100	213800	381100	318450	255540	231300	230410	244390
LIPID-P-0215	DG(17:1_18:1)	Glycerolipid	DG	624.555	606.522	[M+NH4]+	C38H70O5	-	LMGL02010007	5283472	-	-	-	4487.7	12999	37004	27386	11520	5513.4	32318	9239.9	20156	18709	13801	15290	11385	21218	28267	19256	35396	13872	19179	12908	7428.2	16156	10671	19260	11662	12021	20702	11468	27423	16993	27817	26247	19634	25611	7741.8	13454
LIPID-P-0217	DG(18:0_18:2)	Glycerolipid	DG	638.582	620.538	[M+NH4]+	C39H72O5	HMDB0007161	LMGL02010050	6441562	-	77097	-	71989	66260	181410	185380	126650	60633	142600	91972	98449	137050	104200	60213	96864	122100	181540	139760	143160	80341	104170	64223	132610	81739	138860	76906	64020	106160	67774	142190	108920	52600	121900	141210	109570	76648	78345	57296
LIPID-P-0218	DG(18:1_18:1)	Glycerolipid	DG	638.582	620.538	[M+NH4]+	C39H72O5	HMDB0007218	LMGL02010049	9543716	-	52333	-	575860	707570	1548400	1089000	412780	295930	1510900	630820	635540	815300	663390	809810	732520	1051100	1663700	572480	1103300	539240	732300	368450	412020	584050	334190	652160	597650	634070	709010	505420	850210	1177900	1150700	947250	952560	1400200	536460	622650
LIPID-P-0225	DG(16:0_18:3)	Glycerolipid	DG	608.535	590.491	[M+NH4]+	C37H66O5	HMDB0007105	LMGL02010032	9543700	-	88449	-	1898.4	2098.2	11794	16267	1071	1081.7	9484.7	1461.1	5685.7	6316.6	4207.9	4204.8	6163.8	8872.8	11578	8295.2	12857	10574	5266.5	217.15	5657.4	6958	3344.5	3995.8	1263.5	4024.4	8489	5044.2	8273.9	6486.2	14048	10566	8911.8	6949.3	8295.8	6093.1
LIPID-P-0229	DG(18:1_18:2)	Glycerolipid	DG	636.566	618.522	[M+NH4]+	C39H70O5	HMDB0007219	LMGL02010056	9543722	-	75450	-	56616	77014	191850	143830	67994	38056	122170	74888	85068	123070	63725	87268	98934	188980	163400	87255	128750	62880	119930	43972	86292	86414	65690	74123	55507	63883	76922	89389	125930	60443	132130	142190	203220	106250	56645	43467
LIPID-P-0234	DG(18:0_20:3)	Glycerolipid	DG	664.585	646.554	[M+NH4]+	C41H74O5	HMDB0007168	LMGL02010101	53478052	-	88509	-	22544	28460	58927	59753	27314	17332	43400	28990	31938	31385	47646	27341	53355	16983	40838	39611	29272	30326	34663	13335	40524	15762	30070	19177	15495	35785	17516	54649	29242	29492	31552	31203	10819	34125	12284	31497
LIPID-P-0237	DG(18:0_22:3)	Glycerolipid	DG	692.611	674.585	[M+NH4]+	C43H78O5	-	LMGL02010170	9543835	-	-	-	4252.9	1422.2	6490.3	6882.9	2828.6	1986.1	10048	2253	7742.4	5091.6	3675.8	2586.3	7309.7	2020.8	8690.4	844.83	4848.2	6263.5	583.13	3731.4	2002.4	3218.2	1152.8	1995.7	4523.8	3101.4	2284.5	3118.4	3417.8	8129.7	3525.1	3669.5	1126.4	9127.2	288.67	7649
LIPID-P-0239	DG(16:0_20:4)	Glycerolipid	DG	634.55	616.507	[M+NH4]+	C39H68O5	HMDB0007112	LMGL02010070	9543736	-	77096	-	31583	22999	66537	88646	30505	16164	45182	22492	38750	36044	22147	26650	48785	30003	66839	37063	44033	27504	30563	20541	32255	56322	22391	30695	41246	29724	26215	36764	57297	32651	56312	38570	37606	46843	31225	41500
LIPID-P-0240	DG(18:2_18:2)	Glycerolipid	DG	634.55	616.507	[M+NH4]+	C39H68O5	HMDB0007248	LMGL02010063	9543729	-	77127	4371	17707	10465	60616	46026	24866	12743	36486	25472	18938	52902	10047	16030	33866	65336	30639	45980	34330	19892	32234	10813	32760	43739	21936	24363	12624	17531	23708	29393	65182	18585	20468	44917	79355	23948	22531	9196.6
LIPID-P-0243	DG(18:0_20:4)	Glycerolipid	DG	662.582	644.538	[M+NH4]+	C41H72O5	HMDB0007170	LMGL02010111	6438587	-	75728	-	490080	331540	734290	685810	472100	350050	610650	555470	476230	385250	414600	250190	651990	325150	598580	514260	438830	491100	340660	229390	428510	418040	430750	335420	419470	486150	328210	483710	514690	356230	532860	450960	174890	527890	261990	544090
LIPID-P-0245	DG(18:0_22:4)	Glycerolipid	DG	690.596	672.569	[M+NH4]+	C43H76O5	HMDB0007176	LMGL02010194	9543859	-	84435	-	29433	20344	47664	58721	29271	27552	50819	32060	32649	28703	22153	16905	29393	30482	36419	37518	35809	39247	29999	17293	25203	25307	24043	25124	35348	29831	23510	38741	41202	27285	37485	26865	13242	50282	17769	30270
LIPID-P-0252	DG(18:1_20:4)	Glycerolipid	DG	660.566	642.522	[M+NH4]+	C41H70O5	HMDB0007228	LMGL02010121	9543786	-	75449	-	39989	17139	88212	64626	41135	22614	52211	41701	33325	42687	32700	34060	53905	39390	76116	42387	39419	30788	41060	17495	39321	43128	35531	27049	37282	40177	35383	37473	67551	33198	38783	39689	47194	49770	25810	52878
LIPID-P-0254	DG(18:0_20:5)	Glycerolipid	DG	660.557	642.522	[M+NH4]+	C41H70O5	HMDB0007172	LMGL02010122	9543787	-	88376	-	4877.5	3733.6	10158	7221.2	7894.8	1808.1	9699	8446.3	7673.7	3542	4100.8	2947.4	6034.8	2798.6	5148.6	7480.9	6820.2	5892.3	5857.6	2054.1	2443.7	4437.4	4270.2	2483.9	7332.7	7153.1	2919	4894.9	7591.2	3655.8	2377.7	5222.4	3316.6	4941.8	1312.4	6218.7
LIPID-P-0272	MG(14:0)	Glycerolipid	MG	320.289	302.246	[M+NH4]+	C17H34O4	HMDB0011561	-	10957631	-	75536	-	13470	13325	10815	11969	12560	15127	15811	13661	9979.4	18188	15217	16234	11442	15332	19526	12993	16409	11268	12646	15409	12958	15878	14435	14139	17143	9980.7	15539	9039.8	17611	11774	15683	16796	13791	17052	17184	16319
LIPID-P-0274	MG(16:0)	Glycerolipid	MG	348.321	330.277	[M+NH4]+	C19H38O4	HMDB0011564	LMGL01010001	3084463	32899-41-5	75542	-	1916900	1874900	1998700	1969900	2032100	2058900	1998700	1992000	1746200	2187100	1953700	2036000	1614300	1918900	2001500	1920900	2060500	1662200	1656100	2116200	1525500	1910400	2018600	2158400	1959500	2032900	1998800	1477900	2111600	1902600	2406900	1809600	1922600	2047500	2126700	2228500
LIPID-P-0275	MG(17:0)	Glycerolipid	MG	362.321	344.293	[M+NH4]+	C20H40O4	HMDB0072856	LMGL01010002	96367592	-	-	-	3013.2	4673.2	5138.5	3834.4	4374.4	5012.6	5053.1	3935	3277.7	5469.6	5281.7	5899.4	4421.3	4725.9	5916.4	4127.7	4520	3412.1	3070.1	4120	4874.2	4772.3	3272.7	4817.6	4855.3	3950.7	4217.9	3447.1	5171.8	5012.6	5235.6	5364.2	4846.4	4527.1	4702.2	4268.7
LIPID-P-0276	MG(18:0)	Glycerolipid	MG	376.352	358.308	[M+NH4]+	C21H42O4	HMDB0011131	LMGL01010003	15560610	22610-61-3	75550	-	1491000	1357400	1453000	1401500	1471400	1273500	1496100	1481600	1183800	1429800	1365100	1489900	1427600	1411100	1244300	1430500	1545300	1179700	1371300	1537300	1190000	1267100	1331800	1355700	1392300	1309400	1308300	1178700	1315100	1463100	1454000	1316000	1579100	1213400	1335700	1566100
LIPID-P-0277	MG(20:0)	Glycerolipid	MG	404.372	386.34	[M+NH4]+	C23H46O4	HMDB0011572	LMGL01010007	53480981	-	-	-	18796	15619	12616	14867	16045	9753.2	15707	14194	8102.9	17780	7741.1	12408	8405.3	11422	13350	11601	13174	9535.1	11158	7970	5689.6	7816.9	8140.3	10977	9462.3	18762	14576	9532.2	13906	8603.3	10524	20155	14024	9813.6	17692	7069.8
LIPID-P-0282	MG(18:1)	Glycerolipid	MG	374.336	356.293	[M+NH4]+	C21H40O4	HMDB0011566	LMGL01010004	53480977	-	-	-	2367.6	3386.1	5385.5	4579.8	498.64	2225.3	5261.6	916.26	2390.5	909.38	3012.1	2938.2	1930.7	3179.2	7297.3	249.69	2275.9	3912.1	2710.5	4157.7	2478.1	1321.8	1572.4	3823.6	3629.9	3019.6	3154.1	2302.8	2392.4	5254	3403.5	2068.8	1969.7	4668.2	438.27	1898.8
LIPID-P-0294	HexCer(d18:1/18:0)	Sphingolipid	HexCer	728.604	727.596	[M+H]+	C42H81NO8	HMDB0004972	LMSP0501AA05	11958364	-	84719	7225	19330	22040	36103	24010	26305	13765	25623	14841	18839	30555	60523	30695	40218	14771	31853	14870	27158	18428	17139	20190	45799	20526	13944	17580	10733	30671	14982	36470	14491	20092	31823	19419	20807	28554	19234	16828
LIPID-P-0297	HexCer(d18:1/22:0)	Sphingolipid	HexCer	784.667	783.659	[M+H]+	C46H89NO8	HMDB0004974	LMSP0501AA07	10373084	-	62107	7227	15563	16556	32386	23508	21539	9893.1	23508	24139	10662	24757	113520	31153	77856	7667.1	18807	9195.8	19309	12377	13193	4433.9	99427	16436	12672	23579	5199.6	39048	10606	54027	16316	12231	19622	10319	11499	35560	4722.3	22888
LIPID-P-0298	HexCer(d18:1/23:0)	Sphingolipid	HexCer	798.682	797.674	[M+H]+	C47H91NO8	-	LMSP0501AA32	52931253	-	-	-	8043.6	8688.2	16764	13202	8604.5	7044.5	7292.9	9815.1	4791.2	11844	31672	14108	16303	6212.2	13271	7307.6	4654.5	7410.5	5817.8	4776.6	36881	8955.1	8164.6	8484.3	4598.4	16958	5034.3	16601	6977	7344.1	5870.3	5404.6	5973.8	14406	4206.2	8872.7
LIPID-P-0299	HexCer(d18:1/24:0)	Sphingolipid	HexCer	812.698	811.69	[M+H]+	C48H93NO8	HMDB0004978	LMSP0501AA09	6321361	-	-	7231	34401	44827	65794	53195	47022	25122	57590	41328	23707	58211	273980	82545	195950	16238	61222	19693	31646	11804	16657	14251	249850	58772	28084	53695	13747	90986	25673	140180	32477	17044	62946	25674	33236	84026	14119	49719
LIPID-P-0302	HexCer(d18:1/16:1)	Sphingolipid	HexCer	698.557	697.549	[M+H]+	C40H75NO8	-	-	-	-	-	-	28115	28404	21816	25178	12748	25410	63239	31498	13547	31633	18260	61989	37979	20563	42674	12277	10919	26130	28835	13300	16758	25009	17476	15093	21767	31560	8479.1	16151	18434	14079	31214	14984	34654	47443	15760	20548
LIPID-P-0303	HexCer(d18:1/18:1)	Sphingolipid	HexCer	726.588	725.581	[M+H]+	C42H79NO8	HMDB0004970	LMSP0501AA27	20057355	-	139140	7223	57682	34448	60835	53020	35381	26251	53016	54310	15917	46835	127720	53916	100140	17948	59524	22577	59417	32670	30640	31681	142330	37910	36079	34816	15984	78713	25806	105860	47092	47180	42943	26373	37613	59776	17406	66726
LIPID-P-0305	HexCer(d18:1/22:1)	Sphingolipid	HexCer	782.651	781.643	[M+H]+	C46H87NO8	-	-	-	-	-	-	54579	27062	77155	58188	50415	31566	59641	74685	34003	50110	208770	75988	186150	16218	73156	25134	55152	22331	30216	26377	228680	52384	39173	57586	23138	67164	26393	158750	52714	44402	41137	32480	38691	70570	21203	65516
LIPID-P-0306	HexCer(d18:1/24:1)	Sphingolipid	HexCer	810.682	809.674	[M+H]+	C48H91NO8	HMDB0004975	LMSP0501AA08	20057357	-	76302	7228	254940	129190	318880	181780	169150	137360	214640	266700	132970	220860	730880	308270	658480	85482	270450	98706	254950	123870	120090	92158	919830	237450	151170	266790	81998	274690	130530	728820	210470	163760	207440	121680	135240	251840	65477	237230
LIPID-P-0318	Hex2Cer(d18:1/18:0)	Sphingolipid	HexCer	890.7	889.649	[M+H]+	C48H91NO13	HMDB0004869	LMSP0501AB04	10260120	-	84759	-	9335.9	3570.9	26899	9430.2	12383	19309	7450	13542	13065	12677	11106	5490.1	9973.8	8260.7	19396	13739	31707	11293	14080	7687.6	7178	11025	9016.5	3854.3	11880	6388.2	12650	8807.1	9092	9259	18960	12328	8229.6	10689	5794.2	15502
LIPID-P-0331	SHexCer(d18:1:/16:0(OH))	Sphingolipid	HexCer	796.8	795.517	[M+H]+	C40H77NO12S	-	-	-	-	-	-	30347	15784	48857	29402	28333	17944	38982	37548	22450	27268	57545	41955	65624	14446	42105	14881	21279	19126	17384	21391	87227	31766	22727	30309	18185	38392	19867	63535	35654	24282	26929	24513	19886	32719	15404	42677
LIPID-P-0332	SHexCer(d18:1:/16:0)	Sphingolipid	HexCer	780.8	779.522	[M+H]+	C40H77NO11S	HMDB0012313	LMSP06020002	24779578	-	-	-	27630	20419	54261	32699	30188	18508	37786	36493	17765	30828	111730	61408	80976	10287	31231	17648	39023	21442	21544	22073	121340	30541	28142	27395	22193	48450	20480	73631	35171	21231	32344	8857.3	21428	44688	15173	51624
LIPID-P-0350	LPC(14:0/0:0)	Glycerophospholipid	LPC	468.309	467.301	[M+H]+	C22H46NO7P	HMDB0010379	LMGP01050012	460604	20559-16-4	64489	-	5147.9	4643.4	7858	6616.6	4203.8	3761.1	2819	10400	6670.1	6290.3	7088.8	3793.4	4466.1	4627.1	9040.6	4290.9	2901.9	2620.1	2686.7	3635.9	5675.5	4390.2	2373.9	5904.2	4890.7	7067.3	5070	6141.3	4512.1	2434.5	8983.4	4508.1	3858.7	5709.2	4668.4	8452.3
LIPID-P-0351	LPC(0:0/15:0)	Glycerophospholipid	LPC	482.322	481.317	[M+H]+	C23H48NO7P	-	-	-	-	-	-	12294	17529	18714	15996	13485	9617.7	17053	17379	13029	9539.3	9328.8	5049.8	9977	9739.5	13466	13722	7025.6	13316	12080	11316	17472	11612	15712	20437	9754.8	17984	12312	14149	11706	5705.8	16588	11465	10832	18563	8798.7	11042
LIPID-P-0352	LPC(15:0/0:0)	Glycerophospholipid	LPC	482.322	481.317	[M+H]+	C23H48NO7P	HMDB0010381	LMGP01050016	24779458	-	580912	-	13062	18611	19503	17806	11415	7827	14781	18273	13776	9703	17262	9137.8	10049	14055	14827	11818	10640	9875.5	11549	12482	18167	14874	18358	18364	16174	22095	11554	15663	12683	10663	16200	12435	12612	24955	19295	19081
LIPID-P-0353	LPC(0:0/16:0)	Glycerophospholipid	LPC	496.34	495.332	[M+H]+	C24H50NO7P	-	LMGP01050074	460602	-	-	-	5257.3	8511.2	9326.8	6997.3	3165.6	5145.1	5795.4	8277.6	5630.6	5143.8	4808.8	3638.3	2940.4	3696	10324	3505	4449	6158.3	4477.1	3746.8	4404.6	5784.8	3512.9	5557	3799.6	5286.3	5834.6	5012.6	5256.5	3736.9	5543.8	4443.4	3985.8	6219.1	4657.6	5400.2
LIPID-P-0354	LPC(16:0/0:0)	Glycerophospholipid	LPC	496.34	495.332	[M+H]+	C24H50NO7P	HMDB0010382	LMGP01050018	460602	-	72998	-	8838.1	12985	21120	13205	12449	5893.7	11406	12546	9446.2	6890.1	9235.9	14261	9124.3	14635	15597	9919.5	8775.3	11315	12419	9148.8	9948.4	11831	9005.6	13926	10844	15009	8284.2	9182	13612	7922.3	26592	16044	8138.1	20896	11921	19456
LIPID-P-0355	LPC(0:0/17:0)	Glycerophospholipid	LPC	510.356	509.348	[M+H]+	C25H52NO7P	-	-	-	-	-	-	48546	67090	88032	68475	51375	35645	55139	74548	56061	56095	84791	43975	41729	63975	74173	54218	32868	47450	60405	52490	75581	49331	73572	71765	43522	83441	46078	51138	50780	35600	79810	70834	47220	82377	55050	65054
LIPID-P-0356	LPC(17:0/0:0)	Glycerophospholipid	LPC	510.356	509.348	[M+H]+	C25H52NO7P	HMDB0012108	LMGP01050024	24779463	50930-23-9	74340	-	59569	70725	69322	74119	39680	32867	45554	62492	47581	44007	42542	34429	44281	53576	63937	59800	37088	42050	44894	44623	66054	47712	58630	68466	50981	52984	36040	44581	61024	39206	86216	49855	43407	73928	55362	62908
LIPID-P-0357	LPC(0:0/18:0)	Glycerophospholipid	LPC	524.372	523.364	[M+H]+	C26H54NO7P	HMDB0011128	LMGP01050076	24779491	4421-58-3	76076	-	3891.2	4090.3	6963.3	5016.6	4991.4	2929.3	4363	4994	4203.5	2976	4789	3730.2	2799.4	1575	4074	2857.9	1688.7	4015.5	2875.9	3319.1	3210.6	3877.2	3148.5	3702.2	3450.4	3737.1	3958.3	4071	2995	2384	3536	3584.7	2249.8	3958.6	3168.1	3159.7
LIPID-P-0358	LPC(18:0/0:0)	Glycerophospholipid	LPC	524.372	523.364	[M+H]+	C26H54NO7P	HMDB0010384	LMGP01050026	497299	-	73858	-	4267.4	7357.2	7236.4	10375	4427.1	3355.9	4102.1	6498.8	5042.2	5222.5	3108.8	4143.9	4790	2989.4	6404.1	4182.8	4198.4	5627	4486.5	3286.6	6589	6826.2	3746.3	6928.2	6473.8	6172.5	5026.3	4737.4	3792.5	4585.6	4746.9	5142.9	2918.6	6661.3	3343.4	8761
LIPID-P-0359	LPC(0:0/19:0)	Glycerophospholipid	LPC	538.388	537.379	[M+H]+	C27H56NO7P	-	-	-	-	-	-	9185.9	11444	12259	17526	5170.6	4425.3	7419.7	12380	4653.8	12280	9914.6	7408.8	5249.5	5923.1	11860	7245.7	6668.8	7330.7	3833.9	6716.6	12709	7494.1	8417.9	10132	8592.3	13487	12077	10154	6404.6	2268.7	8686.7	9363	11353	9100.4	7268.2	10145
LIPID-P-0360	LPC(19:0/0:0)	Glycerophospholipid	LPC	538.388	537.379	[M+H]+	C27H56NO7P	-	LMGP01050041	24779472	-	-	-	3776.1	3421.6	4602.2	6288.4	2768.2	1988.7	2972.8	4683.8	3230.5	4033.6	2780.9	2538.7	2683.4	1598.3	3423.3	2843	1969.7	2063.7	1432.7	2769.7	4857.5	3639.1	2718.6	3371.3	4585.3	3962.3	2322.5	4002.5	3401.5	2144.9	1942.4	4949	5480.2	4427.4	2246.3	4435
LIPID-P-0362	LPC(20:0/0:0)	Glycerophospholipid	LPC	552.403	551.395	[M+H]+	C28H58NO7P	HMDB0010390	LMGP01050045	24779473	108341-80-6	74968	-	3400.1	3349.7	3291.2	2442.2	2511.6	2469	1584.1	2814.2	1421.5	2168.5	2739.5	2653.7	2852.4	470.55	1697.4	1631.1	2882.7	2206.7	755.03	1707.6	4793.3	3820.7	1224.2	3111.4	1929.1	3540.5	2034.5	4875.3	2962.2	2193.6	1691.8	2785.6	2091	1204.1	1598.8	3312.5
LIPID-P-0368	LPC(16:1/0:0)	Glycerophospholipid	LPC	494.325	493.317	[M+H]+	C24H48NO7P	HMDB0010383	LMGP01050021	24779461	76790-27-7	73851	-	93352	285340	141300	124780	65513	102600	204930	96395	90110	83076	59531	183930	94597	73554	396800	41008	147140	132160	100710	59514	91861	179370	59489	110720	108110	175370	56237	47301	61117	89282	267920	72820	51317	318940	85427	145110
LIPID-P-0369	LPC(17:1/0:0)	Glycerophospholipid	LPC	508.339	507.332	[M+H]+	C25H50NO7P	-	LMGP01050002	42607442	-	-	-	54785	223610	107090	104700	53010	70022	154590	78324	72593	82132	87394	111630	65254	58890	285400	44694	110570	112300	67219	69452	56794	118320	67164	139410	91806	113150	60611	42433	62605	77337	231880	67802	39336	177830	76959	83303
LIPID-P-0370	LPC(0:0/18:1)	Glycerophospholipid	LPC	522.356	521.348	[M+H]+	C26H52NO7P	-	LMGP01050079	24779492	-	-	-	41288	107150	72057	51501	28877	32319	57056	35527	34683	30371	31147	54682	35480	33063	142140	17965	57515	49464	31193	23690	35046	47919	29953	70342	44204	50500	25794	23229	25658	42622	76399	37002	29073	100810	31486	42983
LIPID-P-0371	LPC(18:1/0:0)	Glycerophospholipid	LPC	522.356	521.348	[M+H]+	C26H52NO7P	HMDB0010385	LMGP01050029	53480465	-	86255	-	30803	99817	56747	45391	24766	33816	58024	35306	36420	29691	27400	49733	40413	32208	136840	20883	54892	42568	33120	23366	33332	48195	25963	61947	37559	57243	27157	21511	26937	42685	84650	39603	33647	83576	33004	47952
LIPID-P-0372	LPC(19:1/0:0)	Glycerophospholipid	LPC	536.371	535.364	[M+H]+	C27H54NO7P	-	LMGP01050130	52924049	-	-	-	13358	24814	15248	17704	8296	8401.1	10358	12475	11001	15286	17977	9040.8	7851.2	17360	48160	20807	13289	13904	7349.9	10583	10659	12790	14182	35992	12023	7933.1	12307	10008	8793.3	9844.7	20998	16802	10245	20350	14484	8278.6
LIPID-P-0373	LPC(0:0/20:1)	Glycerophospholipid	LPC	550.387	549.379	[M+H]+	C28H56NO7P	-	-	-	-	-	-	15910	26099	17637	10304	4525.3	5379.7	11260	12185	8199.8	10565	10370	9164.3	6680.5	12408	41749	9110.3	18176	17099	4004.2	7540	12814	13803	11475	20659	9384	8911.2	9382.8	15057	6541.7	10505	17897	11905	3808.1	12677	8822.6	7889.2
LIPID-P-0374	LPC(20:1/0:0)	Glycerophospholipid	LPC	550.387	549.379	[M+H]+	C28H56NO7P	HMDB0010391	LMGP01050047	52924051	-	88685	-	3266.8	3174.8	4096.7	2723.7	2244	1108.6	2110.9	2670.7	2016.3	4202.8	6817.6	3988	7548.8	1852.3	6459.9	2140.4	3397.1	310.9	3838.6	1647.6	9007.6	2887.1	1083.4	2463.4	1460.5	4875.7	3284.6	6666.6	4204.5	2307.6	2593.2	2581.2	3936.7	3275.4	1020.4	4407.5
LIPID-P-0378	LPC(0:0/18:2)	Glycerophospholipid	LPC	520.34	519.332	[M+H]+	C26H50NO7P	-	-	-	-	-	-	53655	140210	108870	65186	37740	49778	57111	66639	53005	73251	54420	38021	33945	78315	227340	60728	72632	80089	64392	65358	100110	74014	101920	155160	53499	76304	93766	94664	42824	53587	119670	95841	70628	84681	57891	38398
LIPID-P-0379	LPC(18:2/0:0)	Glycerophospholipid	LPC	520.34	519.332	[M+H]+	C26H50NO7P	HMDB0010386	LMGP01050034	11005824	22252-07-9	28733	-	48950	151480	121030	61354	39249	40372	71743	64944	37885	71394	59194	29365	36773	78260	248880	64929	86784	81017	60745	61107	94849	85407	99318	152120	51299	86896	91278	76703	46416	53210	114300	78323	47015	60106	62237	31997
LIPID-P-0380	LPC(0:0/20:2)	Glycerophospholipid	LPC	548.372	547.364	[M+H]+	C28H54NO7P	-	-	-	-	-	-	50833	68478	74485	37537	26851	41756	27171	49955	37209	61409	33336	17732	45395	63569	156070	60963	51369	50138	44697	29187	46227	51398	50023	97034	42504	48695	41942	45768	31097	37925	64071	55982	41313	48924	39573	35643
LIPID-P-0381	LPC(20:2/0:0)	Glycerophospholipid	LPC	548.372	547.364	[M+H]+	C28H54NO7P	HMDB0010392	LMGP01050132	52924053	-	83055	-	47517	77185	73286	46022	30921	35830	23406	61006	33723	51224	35270	18031	33942	59981	144390	63026	55472	47555	43947	35519	53991	48467	61672	106410	40131	48381	48229	47074	41492	41624	63667	61081	44235	53873	46045	35256
LIPID-P-0383	LPC(18:3/0:0)	Glycerophospholipid	LPC	518.325	517.317	[M+H]+	C26H48NO7P	HMDB0010388	LMGP01050038	24779469	-	88697	-	128510	335150	292980	161650	112910	106540	151430	194680	132240	191230	131620	102310	78932	149580	580380	186270	195440	182860	154290	139930	257140	310680	178720	434050	157760	197080	211380	165240	125960	120500	280210	204650	199710	191500	131790	114970
LIPID-P-0384	LPC(20:3/0:0)	Glycerophospholipid	LPC	546.356	545.348	[M+H]+	C28H52NO7P	HMDB0010393	LMGP01050133	53480467	1199257-41-4	74343	-	243580	501220	488910	238580	205240	228280	267650	299380	221280	361710	261690	147170	158400	303320	861470	319960	465530	326910	298100	216110	318570	325020	337580	821240	245590	310210	300990	271130	178480	222190	391510	372220	250010	300210	232770	163790
LIPID-P-0386	LPC(20:4/0:0)	Glycerophospholipid	LPC	544.34	543.332	[M+H]+	C28H50NO7P	HMDB0010395	LMGP01050048	24779476	60701-99-7	74344	-	22591	30524	38847	16955	18294	30260	17365	21191	15788	30928	17876	9636.1	7334.9	21236	82296	22340	33107	18459	21974	17794	24464	32754	29504	64622	24880	25569	29842	18652	20313	13656	34154	24841	18136	21065	14993	10979
LIPID-P-0387	LPC(0:0/22:4)	Glycerophospholipid	LPC	572.372	571.364	[M+H]+	C30H54NO7P	-	-	-	-	-	-	166490	448060	314960	257160	143880	172180	168460	208370	195220	370850	239470	105450	110210	259140	901220	328950	454950	288420	190450	221100	314950	262890	317690	780750	214660	216700	374160	269310	205230	178580	408570	256060	180650	285500	161010	153840
LIPID-P-0388	LPC(22:4/0:0)	Glycerophospholipid	LPC	572.372	571.364	[M+H]+	C30H54NO7P	HMDB0010401	LMGP01050124	52924039	-	88953	-	224230	440990	351410	296570	153000	184750	183680	206230	200350	302320	247480	106950	115460	284570	950080	349190	467440	320710	203420	222280	299880	301320	322840	779700	222400	221600	382190	249310	214090	180110	436470	250510	186870	296420	194170	160550
LIPID-P-0389	LPC(20:5/0:0)	Glycerophospholipid	LPC	542.325	541.317	[M+H]+	C28H48NO7P	HMDB0010397	LMGP01050050	11757087	-	-	-	48295	80322	102880	38728	47017	51934	39400	72923	42854	53968	44151	28248	23022	54176	149240	85638	105000	50302	50810	36021	57986	66228	50446	186830	64560	51974	82905	27600	39717	27400	76336	68974	57392	51068	34960	34115
LIPID-P-0390	LPC(0:0/22:5)	Glycerophospholipid	LPC	570.364	569.348	[M+H]+	C30H52NO7P	-	-	-	-	-	-	37796	18222	31066	43314	101410	65995	18220	87087	61133	93061	69032	17600	71643	22306	20723	78132	50154	30976	137430	50616	25020	29050	36096	51734	77643	39970	24226	39599	112180	9665.1	11627	28277	102340	10292	81917	64377
LIPID-P-0391	LPC(22:5/0:0)	Glycerophospholipid	LPC	570.364	569.348	[M+H]+	C30H52NO7P	HMDB0010402	LMGP01050142	53480475	-	74348	-	113640	208300	200830	127330	119870	117290	124580	136670	88148	120230	146990	68555	80051	149610	443230	163140	275840	137560	138820	94778	138190	199970	204130	430140	158480	109740	210280	116890	104580	90821	222980	160780	111910	133620	110350	70124
LIPID-P-0392	LPC(22:6/0:0)	Glycerophospholipid	LPC	568.34	567.332	[M+H]+	C30H50NO7P	HMDB0010404	LMGP01050056	10415542	-	73873	-	29088	30689	30547	16173	19418	19770	20730	16575	11238	29088	22791	9069.3	12214	27763	71423	36277	48870	17375	17849	11245	18209	25809	34271	88143	24311	19312	53570	18977	17088	14485	23893	32877	22754	17031	11471	13065
LIPID-P-0393	LPC(O-14:0)	Glycerophospholipid	LPC-O	454.33	453.322	[M+H]+	C22H48NO6P	-	LMGP01060007	15298292	-	-	-	3951.8	8019.8	6668.9	3003.4	3296	3630.9	9225.2	6239.9	4725.6	9951.9	4630.7	5360.8	3315.3	5422.6	11161	4187.5	2633.1	5144.8	4822.5	2420.1	3649.4	2870.3	8122	8427.2	4571.6	4634.6	6517	3325.7	4742.4	4857.8	6402.6	10466	3989.3	6678.5	5448.4	5428.1
LIPID-P-0394	LPC(O-16:0)	Glycerophospholipid	LPC-O	482.361	481.353	[M+H]+	C24H52NO6P	-	LMGP01060010	162126	-	-	-	526900	786910	950000	724080	639570	582310	1070600	849730	599260	819070	643130	797360	379180	491570	1490400	717270	439160	599650	659730	528780	631780	645500	624090	1048200	534320	708020	477340	446990	728420	509780	846660	1174800	523030	1305400	617420	735660
LIPID-P-0395	LPC(O-18:0)	Glycerophospholipid	LPC-O	510.392	509.385	[M+H]+	C26H56NO6P	HMDB0011149	LMGP01060014	2733532	-	75216	-	18424	43349	46852	27654	30230	21850	40052	33914	26269	41390	20977	31992	15853	16574	55337	25091	21368	28143	26229	21299	35072	33515	25382	44610	19804	30620	18795	21868	34311	22821	36993	42197	14285	60282	26794	33343
LIPID-P-0399	LPC(O-16:1)	Glycerophospholipid	LPC-O	480.345	479.338	[M+H]+	C24H50NO6P	-	LMGP01060028	24779503	-	-	-	260430	261180	475550	270380	284010	246620	334760	287790	224260	293910	342220	263170	164590	237190	561030	341890	259550	225320	355790	206980	212580	253890	321520	542180	216190	252080	235620	184360	311250	198490	353680	470560	197650	424860	231110	204810
LIPID-P-0400	LPC(O-18:1)	Glycerophospholipid	LPC-O	508.377	507.369	[M+H]+	C26H54NO6P	-	LMGP01060034	21672239	-	-	-	63421	86808	107990	52878	52545	48238	73636	74554	71544	78860	80193	56219	27949	53871	132000	68758	42394	43823	59304	47147	40076	55841	59473	83332	47729	54721	48969	67426	69490	35110	62383	131750	42766	107960	49113	43752
LIPID-P-0407	LPE(0:0/16:0)	Glycerophospholipid	LPE	454.293	453.286	[M+H]+	C21H44NO7P	HMDB0011473	LMGP02050036	53480922	-	-	-	4006.9	12108	5803.3	4532.7	1460.6	5318.2	6630.5	4003.7	2952.6	3207.2	8771.9	4190.3	8435.9	3385.2	15635	3855.1	4919.9	3262	3134.9	3813.4	12888	4649.3	6165.8	8909.4	3002.4	7288.2	4062.2	12144	3460.2	5602.4	7676.8	4058.6	3123.5	7565.9	2366.3	3938.6
LIPID-P-0408	LPE(16:0/0:0)	Glycerophospholipid	LPE	454.293	453.286	[M+H]+	C21H44NO7P	HMDB0011503	LMGP02050002	9547069	53862-35-4	73004	-	6946.2	6005.9	11900	5602.7	3272.7	4024.9	12651	3055.6	4967.4	2165.2	7187.4	12119	7086.2	5746.9	9840.2	2988.3	6647.5	8290.3	6834	6611.7	5107	7522.6	5169.8	8365.6	4599.9	4903.3	4857.4	5745.4	5831.3	5729.1	13450	5373.9	4874.4	14264	10855	6581.2
LIPID-P-0409	LPE(17:0/0:0)	Glycerophospholipid	LPE	468.305	467.301	[M+H]+	C22H46NO7P	-	LMGP02050030	52925149	-	-	-	2120	3789.2	6794.8	2877.1	2151.2	1301.2	4829.5	2423	2930.5	3360.7	3633.9	5199	1851.4	4028.5	5809.5	2246.9	1460.2	1483	4170.2	2760.8	3018.6	2760.2	5617.7	4341.9	2432.2	1906.7	1161.7	2661.8	4502.7	3597.5	7248.8	3046.7	2126.7	6409.3	4984.3	2247.4
LIPID-P-0410	LPE(0:0/18:0)	Glycerophospholipid	LPE	482.325	481.317	[M+H]+	C23H48NO7P	HMDB0011129	LMGP02050038	53480667	-	133144	-	58386	94844	156310	74052	74951	56222	128050	91552	48232	117740	83564	153690	67151	102160	150520	49478	49631	72258	115630	67207	71616	78572	69658	123290	40508	59581	37145	42248	117570	94484	132740	102740	67657	198260	90971	75688
LIPID-P-0411	LPE(18:0/0:0)	Glycerophospholipid	LPE	482.325	481.317	[M+H]+	C23H48NO7P	HMDB0011130	LMGP02050001	9547068	69747-55-3	75036	-	58796	85758	153990	69927	85248	57143	120980	88090	48091	96425	75808	150650	68191	105350	144350	48700	47251	71698	116430	66009	70727	76792	62932	120310	46287	62358	42328	45245	115840	100290	143400	108680	66634	216160	94578	76765
LIPID-P-0415	LPE(16:1/0:0)	Glycerophospholipid	LPE	452.278	451.27	[M+H]+	C21H42NO7P	HMDB0011474	LMGP02050037	53480923	-	-	-	2641.9	12385	6146.8	4457.5	2865.4	3250.9	9223.1	2338	2717.5	2062.8	3287.2	5687.1	3585.8	2408.1	17072	922.3	2701.9	4984	1180.2	1420.2	4505.1	2563.3	1940.1	3590.9	3097.9	3632.6	1863.7	1945.6	1471.9	2837.5	5978.7	3172.2	2211.1	8693.3	1217.8	3512.2
LIPID-P-0416	LPE(17:1/0:0)	Glycerophospholipid	LPE	466.29	465.286	[M+H]+	C22H44NO7P	-	LMGP02050008	42607464	-	-	-	1019.5	7456.8	3094.7	2888.3	1335.2	1682.6	6578.2	2997.3	2357.4	1910.3	2022.7	5040.2	3480.5	2239.1	10444	770.29	2101.3	2579.8	1284.6	1683.4	2196.2	3079.5	1723.2	3586.3	2165.9	4293.6	717.2	1272.6	2901	1754.4	7389.6	764.75	1813.1	5617.9	1590.5	3268.1
LIPID-P-0417	LPE(0:0/18:1)	Glycerophospholipid	LPE	480.309	479.301	[M+H]+	C23H46NO7P	HMDB0011476	LMGP02050040	53480925	-	76088	-	101470	425630	203260	119920	68088	99457	268230	111200	96743	100290	102190	174360	131050	85351	642900	71761	148200	131190	93427	87281	141680	134070	135470	225170	118150	187750	97184	120770	60165	148510	275620	147580	86630	278480	91678	111120
LIPID-P-0418	LPE(18:1/0:0)	Glycerophospholipid	LPE	480.309	479.301	[M+H]+	C23H46NO7P	HMDB0011506	LMGP02050004	9547071	89576-29-4	74971	-	106390	436400	221650	117310	66921	92012	231250	107360	105900	103720	110330	179680	137470	84676	621880	67125	136040	142370	72077	95624	147630	137920	126510	230360	132130	176910	91645	118330	65797	145770	277900	144230	87903	289050	96031	116590
LIPID-P-0419	LPE(0:0/20:1)	Glycerophospholipid	LPE	508.34	507.332	[M+H]+	C25H50NO7P	HMDB0011482	LMGP02050046	53480931	-	-	-	1732.3	6658.8	6433	3075.4	1127.6	2141	2464.9	2774.3	1345.6	2879.5	5679	2893.1	3724.5	1425.4	11813	1813.9	2311.7	2283.4	1584.4	1936.4	8857.2	2276.8	4251.4	5291.7	1700.5	2842.7	2329.2	8323.5	1082.9	1614.6	3057.9	2151	2171.2	2889.8	869.88	880.32
LIPID-P-0420	LPE(20:1/0:0)	Glycerophospholipid	LPE	508.34	507.332	[M+H]+	C25H50NO7P	HMDB0011512	LMGP02050020	52925139	-	-	-	1770	7339	6098.1	2249.1	1290.1	235.11	2536.2	2445.8	1235.8	2499.5	5921.4	2922.6	4342.4	933.84	10626	1525	2912.3	1742.5	1049	2434.5	6506	2070.1	2412	5307.8	1203.2	2997	1741.2	10069	1218.5	2541.4	3499.8	1313.9	1663.6	3585.1	521.99	1847.7
LIPID-P-0423	LPE(0:0/18:2)	Glycerophospholipid	LPE	478.293	477.286	[M+H]+	C23H44NO7P	HMDB0011477	LMGP02050041	53480926	-	76090	-	156030	628170	343880	212320	93058	131710	379310	217870	165740	202140	207970	180460	166980	214550	1000500	112110	232510	300590	167860	188480	332060	215300	278580	363480	179350	327200	216540	239890	110770	269120	616650	227650	155080	376020	187220	146290
LIPID-P-0424	LPE(18:2/0:0)	Glycerophospholipid	LPE	478.293	477.286	[M+H]+	C23H44NO7P	HMDB0011507	LMGP02050011	52925130	85046-18-0	83058	-	162030	616810	355800	216890	95517	147190	406490	217380	158500	206040	177380	197200	169640	223630	974120	114800	262010	333650	179120	186770	341330	231580	305510	364080	188250	364010	224800	256340	119240	272550	603860	236940	178900	401050	201810	156660
LIPID-P-0425	LPE(0:0/20:2)	Glycerophospholipid	LPE	506.325	505.317	[M+H]+	C25H48NO7P	HMDB0011483	LMGP02050047	53480932	-	-	-	2237	2726.9	4429.2	1359.1	1090.4	1890.1	1566.8	762.59	1039.8	1795.9	1838.1	978.22	2806.7	3086	6787.3	2611.8	1863.8	2045.5	815.07	1744.3	3641.9	1414.4	2537.1	4271	654.73	1690	1356.4	3464.5	274.48	2134.4	4361.6	3306.7	1964.7	1530.8	1970.8	434.58
LIPID-P-0426	LPE(20:2/0:0)	Glycerophospholipid	LPE	506.325	505.317	[M+H]+	C25H48NO7P	HMDB0011513	LMGP02050021	52925140	-	-	-	3135.5	4380	4202.6	1386.4	841.18	1325.3	787.61	824.43	1434.2	895.43	1539.4	1534.8	1593.8	3142	6296.3	1889.2	1392.9	2162.4	1829.8	951.05	3053.8	1626.7	3431.7	3686.8	1675	2333.1	544.09	2854	1177.4	2288.4	4708	2369	1950.5	1831.4	1246.1	598.92
LIPID-P-0428	LPE(18:3/0:0)	Glycerophospholipid	LPE	476.278	475.27	[M+H]+	C23H42NO7P	HMDB0011478	LMGP02050042	53480927	-	-	-	3392.5	10726	2603.1	4510.8	594.93	2125.7	2929.9	4864.8	623.54	760.7	349.67	1093.7	1366.5	1798.7	14071	556.25	3110.5	1139	854.06	2658.7	5388.8	5572.4	1036	6111.6	3487.3	2168.5	3119.1	3091	2637.4	2408.1	9486.9	2241.5	2300	7876.1	2415.1	4212.8
LIPID-P-0429	LPE(0:0/20:3)	Glycerophospholipid	LPE	504.309	503.301	[M+H]+	C25H46NO7P	-	LMGP02050049	53480934	-	-	-	22824	72876	56292	28133	14934	18855	49712	33694	21974	27333	24341	20250	21881	23074	122630	19594	35530	34798	25942	23241	35058	30643	36774	50733	25828	41122	20520	30065	19513	36990	72434	34572	21308	47413	26875	23052
LIPID-P-0430	LPE(20:3/0:0)	Glycerophospholipid	LPE	504.309	531.332	[M+H]+	C27H50NO7P	HMDB0011516	LMGP02050022	52925141	-	-	-	10062	30160	21301	12820	12928	14833	19115	11658	13184	9795.9	9861.3	13659	12222	4306.3	52820	6289.4	14289	12724	9874.1	9837.7	12556	15674	10542	33387	20469	13068	8302.3	9224.4	10304	16946	20433	11279	11235	23240	6732.2	8896.4
LIPID-P-0431	LPE(22:3/0:0)	Glycerophospholipid	LPE	532.34	531.332	[M+H]+	C27H50NO7P	-	-	-	-	-	-	21259	26981	19492	37337	39792	40395	27722	57705	37111	50718	43737	18186	63847	16482	33696	36876	23600	21918	53089	47944	21717	18535	22082	21822	40845	36268	11643	30583	51879	12252	21029	20008	49196	18444	63098	46914
LIPID-P-0432	LPE(20:4/0:0)	Glycerophospholipid	LPE	502.293	501.286	[M+H]+	C25H44NO7P	HMDB0011487	LMGP02050051	53480936	-	72741	-	197620	508080	399140	213970	163110	188850	278060	200870	151220	234320	181530	154670	131360	222130	865210	167580	317660	220340	175410	180710	266710	249990	320100	506800	217480	264880	222500	222710	140360	223500	409130	247300	176030	349630	158690	159540
LIPID-P-0433	LPE(22:4/0:0)	Glycerophospholipid	LPE	530.325	529.317	[M+H]+	C27H48NO7P	HMDB0011493	LMGP02050057	53480942	-	-	-	54269	184170	108390	80117	42378	50677	86841	47837	51033	84328	59218	38521	32525	58303	285540	77738	90088	68650	45767	63180	90575	68395	98530	170020	53791	72202	71173	81744	55839	70359	139330	59594	44976	116810	50496	47951
LIPID-P-0434	LPE(20:5/0:0)	Glycerophospholipid	LPE	500.278	499.27	[M+H]+	C25H42NO7P	-	LMGP02050053	53480938	-	-	-	3585.9	8360.2	11300	3348.9	3663.3	3350.8	5475.9	6290.7	3725.6	3335.7	3086.7	2455.3	1686.9	3590	13785	3900.8	6736.5	3712	4850.9	3018.8	4031.7	4794.4	5491.9	12165	3528.6	4713.4	5251.2	3351.7	3010.7	3541.5	11526	4434.4	2717.9	7823	4441.6	4385.5
LIPID-P-0435	LPE(0:0/22:5)	Glycerophospholipid	LPE	528.309	527.301	[M+H]+	C27H46NO7P	HMDB0011494	LMGP02050058	53480943	-	-	-	20816	61114	44849	26205	20335	24607	37842	25832	19395	33792	25190	25199	19546	29857	111190	25314	41632	25629	22326	18581	29471	27840	43230	61941	28704	27992	32143	27075	13483	30366	61785	29427	16331	40608	17879	16149
LIPID-P-0436	LPE(22:5/0:0)	Glycerophospholipid	LPE	528.309	527.301	[M+H]+	C27H46NO7P	HMDB0011524	LMGP02050069	53480954	-	-	-	20878	37464	22218	16115	12968	16042	24862	13976	15349	28365	21313	12802	8285.6	23385	71509	18565	21762	18483	13418	20635	17283	20656	27751	51253	22138	23960	28218	24065	19553	25407	36296	18561	16080	25007	20403	12985
LIPID-P-0437	LPE(22:6/0:0)	Glycerophospholipid	LPE	526.293	525.286	[M+H]+	C27H44NO7P	HMDB0011496	LMGP02050060	53480945	-	72749	-	6479.4	7303.8	7700.9	3315.6	5300.8	4846.9	7525	2720.3	4536.3	7436.1	6852.7	4947.5	3800	4378.5	20754	3686	8779.3	3002.3	3255.8	2575.1	2662.8	4919.4	10597	11982	6023.4	4018.2	6391	5611.3	2571.4	3980.6	6435.2	6574.3	7188.7	6548.4	4718.4	2096.6
LIPID-P-0438	LPE(P-16:0)	Glycerophospholipid	LPE-P	438.3	437.291	[M+H]+	C21H44NO6P	HMDB0011152	LMGP02070001	42607469	174062-72-7	-	-	29292	33913	52638	36317	34450	30611	63557	35333	27711	36698	37975	59113	32534	32014	86260	27437	31404	31856	41379	25269	28080	33170	30629	49772	29651	30208	22230	28167	35860	39940	61125	42118	30728	95107	30674	35895
LIPID-P-0439	LPE(P-17:0)	Glycerophospholipid	LPE-P	452.31	451.306	[M+H]+	C22H46NO6P	-	-	-	-	-	-	3608.2	4427.3	5589	2491.7	2952.5	2506.5	5893.9	2665	2388.3	3683.3	4557.2	3996.1	3431.2	5233.3	8905.2	2014.8	3150.7	2171.5	3167.7	1674.7	1957.4	3108.9	3886	5741.9	2744	3660.5	1077.4	2622	1740.8	3325.2	5833	4879.3	2994.3	8903.4	4440.6	2963.8
LIPID-P-0440	LPE(P-18:0)	Glycerophospholipid	LPE-P	466.3	465.322	[M+H]+	C23H48NO6P	HMDB0240598	LMGP02070002	42607470	174062-73-8	-	-	22488	31281	49043	26900	30847	27024	45319	35454	23218	37160	33961	39463	28350	25696	51516	20576	22643	26687	31012	21870	32755	26728	22990	39800	18074	26249	18573	28321	32047	30411	42144	41368	23768	65870	30653	27884
LIPID-P-0445	LPE(P-18:1)	Glycerophospholipid	LPE-P	464.3	463.306	[M+H]+	C23H46NO6P	-	-	-	-	-	-	14223	12754	15334	8982.8	8404.6	8855.4	13717	11507	8729.9	11230	18339	15473	12876	9720.3	21540	7421.9	8835.3	5891.5	7229	5704.2	15844	8164.4	8846	12649	5949.9	9354.3	8095.7	17745	8890.5	9948.8	14567	15240	7211.6	24270	6098.8	8130.7
LIPID-P-0471	PC(14:0_14:0)	Glycerophospholipid	PC	678.507	677.5	[M+H]+	C36H72NO8P	HMDB0007866	LMGP01010477	5459377	18194-24-6	45240	-	95656	76560	153470	140280	67916	81399	189510	136740	106980	106590	150380	133270	112210	68655	181960	83238	91923	63318	55983	80619	104110	98633	68793	84389	112600	93608	69188	105770	105330	94604	159390	72872	77283	168120	67302	173750
LIPID-P-0473	PC(15:0_16:0)	Glycerophospholipid	PC	720.554	719.547	[M+H]+	C39H78NO8P	HMDB0007935	LMGP01010532	24778655	-	-	-	715730	707870	1382200	1176500	901840	684710	849510	887600	645380	1233700	957190	517500	804390	696250	1176600	1087700	685930	774310	876680	769510	1141900	850550	664470	747860	558660	773000	655220	798560	1090000	514250	1096900	738180	1057400	1193900	905140	1016900
LIPID-P-0475	PC(16:0_18:0)	Glycerophospholipid	PC	762.601	761.593	[M+H]+	C42H84NO8P	HMDB0007970	LMGP01010573	24778686	-	73000	-	4915200	5410100	9996600	5955100	7544700	5318000	6033200	6894200	4607400	10094000	7179800	4999000	5327800	4845000	7763500	8702900	6151900	6254500	6319900	6296600	6816500	6296100	5369300	6980800	4017400	5446600	4735100	5109200	7236200	4918300	5453200	6260600	4807600	7316800	5171900	7480300
LIPID-P-0477	PC(16:0_22:0)	Glycerophospholipid	PC	818.664	817.656	[M+H]+	C46H92NO8P	HMDB0007985	LMGP01010636	7983123	-	86168	-	57871	55196	104630	82422	66561	61058	81418	76016	66651	83645	89237	78423	90330	55115	104230	75328	59901	54973	62259	53342	112700	58248	53729	62257	57843	68252	54267	91203	72229	56456	76062	63166	43433	95718	38096	74070
LIPID-P-0479	PC(14:0_16:1)	Glycerophospholipid	PC	704.523	703.515	[M+H]+	C38H74NO8P	HMDB0007870	LMGP01010485	24778615	-	84578	-	209460	232060	394520	231180	155580	213200	473210	199910	211540	283560	322820	352370	242980	161870	516400	174780	239670	181970	233410	194940	258340	286500	189480	169770	235670	223060	174810	187390	255880	237650	440470	185100	143270	364430	178190	417110
LIPID-P-0480	PC(15:0_16:1)	Glycerophospholipid	PC	718.539	717.531	[M+H]+	C39H76NO8P	HMDB0007936	LMGP01010535	24778657	-	-	-	375160	348820	448110	351930	338830	371760	754570	347900	339300	427470	449600	518970	377940	264700	545420	246940	290440	376920	332820	273610	347860	522320	407590	227300	328150	446140	225660	219500	342560	237320	566780	254630	312030	685700	324770	677820
LIPID-P-0482	PC(16:0_18:1)	Glycerophospholipid	PC	760.586	759.578	[M+H]+	C42H82NO8P	HMDB0007972	LMGP01010005	5497103	-	73001	-	887040	956960	1132700	813380	736980	828570	1144200	897620	738950	867660	810840	1149500	821700	605920	1290500	421900	835230	722380	675320	671720	525070	753120	562330	673620	752720	717780	504290	455780	810520	834200	1058300	811330	579070	1287300	667230	1219700
LIPID-P-0483	PC(17:0_18:1)	Glycerophospholipid	PC	774.601	773.593	[M+H]+	C43H84NO8P	-	LMGP01010711	24778787	-	-	-	8898400	14372000	12739000	12005000	8365000	8707700	18104000	10540000	10975000	12606000	9060500	12268000	9370700	10111000	17728000	8599500	11241000	8643000	7936700	10167000	8401600	8734000	14927000	9399500	9055600	7415500	6346800	6736800	9476000	13596000	21873000	7596100	8988900	21640000	11855000	15375000
LIPID-P-0489	PC(14:0_18:2)	Glycerophospholipid	PC	730.539	729.531	[M+H]+	C40H76NO8P	HMDB0008002	LMGP01010494	24778764	-	83717	-	1919200	1458500	2469400	1608100	1604300	2413700	3865600	1957200	1330800	2251700	1786200	2917800	2535100	1425500	3422400	2058100	1602800	1839200	2277500	1331700	1597600	2254800	1800600	1009100	1874800	2436500	1281900	1419300	1877900	1828500	2750800	1599200	1424500	3135200	1403200	3286600
LIPID-P-0490	PC(16:0_18:2)	Glycerophospholipid	PC	758.57	757.562	[M+H]+	C42H80NO8P	HMDB0007973	LMGP01010585	5287971	-	73002	-	714190	623000	960700	620690	596930	598380	733790	797820	523660	926930	810170	584670	589620	707340	1208200	795790	503070	647740	856500	671670	678680	529830	841110	648300	493980	645030	680110	796530	776510	604280	939110	965850	740310	717030	565530	619800
LIPID-P-0491	PC(17:1_18:1)	Glycerophospholipid	PC	772.586	771.578	[M+H]+	C43H82NO8P	-	LMGP01011532	52922543	-	-	-	19034000	20768000	35593000	22571000	22958000	17221000	24959000	26882000	17573000	34809000	28966000	15400000	19494000	27962000	38559000	33486000	14689000	17255000	32082000	27518000	27537000	18771000	45760000	25264000	13212000	21989000	19556000	24247000	26352000	17522000	31606000	30132000	25148000	24246000	24301000	19264000
LIPID-P-0492	PC(18:0_18:2)	Glycerophospholipid	PC	786.601	785.593	[M+H]+	C44H84NO8P	HMDB0008039	LMGP01010764	6441487	-	84822	-	266610	401960	532030	341300	380040	267960	445020	382090	279160	417630	211010	394680	381290	346330	551420	294380	269070	283570	405970	343750	375420	342980	406170	356360	274890	299880	232730	269810	374380	350760	412430	368680	315290	512830	275210	413960
LIPID-P-0493	PC(19:0_18:2)	Glycerophospholipid	PC	800.617	799.609	[M+H]+	C45H86NO8P	-	LMGP01011739	52922957	-	-	-	860410	975860	1563700	1316300	978100	823330	1291400	1273900	915800	1508400	1137700	915050	883300	1639500	2428100	1815800	785730	797430	1237000	1327800	1439400	1000200	2247800	1180200	686160	789190	842290	1029900	1286900	889810	1407100	1275700	1268500	1629100	994520	841340
LIPID-P-0494	PC(18:0_20:2)	Glycerophospholipid	PC	814.633	813.625	[M+H]+	C46H88NO8P	HMDB0008045	LMGP01010788	24778847	-	-	-	332440	285550	535400	292060	312350	222610	252790	387970	283860	348670	142680	193500	300600	428360	465190	337400	208070	251340	329690	235570	402800	219160	331580	261940	235690	244300	235280	223770	344400	425200	362330	362830	284440	463460	289110	239610
LIPID-P-0498	PC(16:0_18:3)	Glycerophospholipid	PC	756.554	755.547	[M+H]+	C42H78NO8P	HMDB0007974	LMGP01010598	24778699	-	84786	-	22170000	17622000	31616000	16449000	18036000	20933000	24748000	24127000	12559000	21302000	17569000	15221000	21853000	16605000	33363000	17057000	11183000	16326000	28019000	14624000	20448000	20874000	20361000	14989000	16663000	22737000	15730000	17573000	23817000	17295000	27830000	22613000	23255000	24293000	15406000	20803000
LIPID-P-0499	PC(17:1_18:2)	Glycerophospholipid	PC	770.57	769.562	[M+H]+	C43H80NO8P	-	LMGP01011533	52922545	-	-	-	1147600	1404600	2446900	1458100	1361700	1106600	1825200	1782400	1394100	2082100	1590100	1219400	1413200	1808600	2969800	2271600	910850	1255200	2502200	1740000	1733100	1333100	3393600	1832100	1019900	1578400	1298100	1415200	2308700	1047700	2208900	1961200	2080800	1503100	1502400	1508700
LIPID-P-0500	PC(16:0_20:3)	Glycerophospholipid	PC	784.586	783.578	[M+H]+	C44H82NO8P	HMDB0007980	LMGP01010622	24778715	-	86119	-	156420	215590	347050	213990	183980	115940	249260	204990	148440	230810	126450	154340	189540	216100	408180	202020	157250	149350	312480	211060	257670	161340	288900	185320	130260	196840	146630	165520	289790	199400	257890	249080	252070	246690	162610	182100
LIPID-P-0503	PC(18:2_22:1)	Glycerophospholipid	PC	840.648	839.64	[M+H]+	C48H90NO8P	HMDB0008596	LMGP01011637	53479227	-	88708	-	34494	57994	69803	61093	42564	30480	42002	46590	56668	47724	23703	71889	49062	22453	64690	22245	44931	40274	38194	68726	37926	46384	20977	46171	48943	47630	16207	35179	61108	45936	48616	22903	37079	93832	27467	102920
LIPID-P-0505	PC(14:0_20:4)	Glycerophospholipid	PC	754.539	753.531	[M+H]+	C42H76NO8P	HMDB0007883	LMGP01010506	24778634	-	86102	-	673230	480990	1055300	573870	516400	620480	746530	754390	428500	585520	438390	644530	775420	449930	1015200	455510	383580	507170	895180	431420	571940	824220	607670	400140	577500	711290	414080	441740	813040	553610	992050	657730	703280	903170	472560	775060
LIPID-P-0506	PC(15:0_20:4)	Glycerophospholipid	PC	768.554	767.547	[M+H]+	C43H78NO8P	HMDB0007949	LMGP01011424	52922330	-	86344	-	301350	174110	401130	174230	259140	210740	187260	257890	152110	198780	190030	103370	252190	255600	190300	129610	215450	189860	245050	254780	189720	327490	202640	164780	199810	212270	119900	128450	361520	141280	436140	175730	231090	422730	241420	235610
LIPID-P-0508	PC(20:4_17:0)	Glycerophospholipid	PC	796.57	793.562	[M+H]+	C45H80NO8P	-	LMGP01011904	52923285	-	-	-	443620	338880	605200	539660	391380	384050	367680	528090	410120	482100	338280	237830	425050	640020	500330	441260	502230	357420	387010	512530	425570	481010	494890	454840	274490	308160	349810	287230	727970	398800	928490	321370	440760	694680	567530	461940
LIPID-P-0511	PC(18:0_22:4)	Glycerophospholipid	PC	838.633	837.625	[M+H]+	C48H88NO8P	HMDB0008054	LMGP01010813	24778868	-	84565	-	648780	688520	1088700	1106600	725720	546450	718290	784050	676800	976530	408250	556260	741540	720190	1150600	625600	795030	741150	701470	1040500	994640	780680	625080	805200	657610	545530	502990	677320	1288200	936580	1272600	480920	544370	1599000	806560	969900
LIPID-P-0513	PC(14:0_20:5)	Glycerophospholipid	PC	752.523	751.515	[M+H]+	C42H74NO8P	HMDB0007885	LMGP01010508	7982995	-	-	-	12165	13110	14873	12681	5248.2	14387	31952	23342	4994.3	12032	5274.5	15244	8386.7	2882.2	34977	12310	11518	17085	887.32	13870	24540	15426	14241	10065	23629	17265	6924.4	15994	19372	19201	19739	6200.2	10301	12120	11599	27601
LIPID-P-0515	PC(16:0_20:5)	Glycerophospholipid	PC	780.554	779.547	[M+H]+	C44H78NO8P	HMDB0007984	LMGP01010633	52922296	-	86137	-	2475600	1252100	2875800	1023900	1836700	1854400	1075700	1825500	1448600	1143300	1147800	1444100	2125300	1387600	1666700	796620	1192000	1304900	1927100	920030	1040700	1823600	1121600	1187100	2268900	1761500	1023800	763820	2235500	1477800	2877700	1441300	1317600	2809000	1387000	2219400
LIPID-P-0516	PC(17:1_20:4)	Glycerophospholipid	PC	794.57	793.562	[M+H]+	C45H80NO8P	-	LMGP01011543	52922565	-	-	-	159140	164050	336120	211700	205100	102190	159170	148190	185230	171700	127200	172200	188300	151050	236630	135610	134930	124660	193770	201370	128810	189240	221830	221240	178340	8270.2	167120	83388	358670	144970	311010	162480	186420	438080	186690	236110
LIPID-P-0518	PC(18:0_22:5)	Glycerophospholipid	PC	836.617	835.609	[M+H]+	C48H86NO8P	HMDB0008055	LMGP01010816	24778871	-	73865	-	183520	259220	411110	411510	451310	244530	286040	350900	223160	321960	210870	219390	431120	307160	388500	192050	341510	249020	366900	254750	290780	343850	193340	344540	292610	215660	184710	226600	406220	318800	453220	242050	181360	540680	292390	234490
LIPID-P-0523	PC(22:6_17:0)	Glycerophospholipid	PC	820.586	819.578	[M+H]+	C47H82NO8P	-	LMGP01012104	52923685	-	-	-	151240	150890	231600	94972	138880	175230	199450	227570	144230	257450	188810	123270	133210	180600	368440	168360	123900	105940	184010	131120	88162	188310	225540	195790	138860	103310	185720	141410	188910	87166	158900	298990	132860	198430	122090	119720
LIPID-P-0526	PC(16:1_22:6)	Glycerophospholipid	PC	804.554	803.547	[M+H]+	C46H78NO8P	HMDB0008023	LMGP01010696	24778773	-	-	-	101590	51486	186470	90650	101140	61344	94662	108270	131960	37283	19868	61491	150600	68217	113760	66089	61635	85954	128460	62224	112670	99415	87430	55092	77704	112850	85672	50950	137400	67288	137520	87015	101510	201420	76919	77301
LIPID-P-0527	PC(18:1_22:6)	Glycerophospholipid	PC	832.586	831.578	[M+H]+	C48H82NO8P	HMDB0008090	LMGP01010847	24778901	-	84812	-	509510	394910	673340	388470	297040	285250	501260	385290	436110	317310	146050	328710	606790	489030	597110	253510	268740	302870	534040	330550	434200	474840	400280	438450	613550	428700	438420	259360	668470	458350	625990	310600	399730	1137900	436900	366250
LIPID-P-0529	PC(20:4_20:4)	Glycerophospholipid	PC	830.57	829.562	[M+H]+	C48H80NO8P	HMDB0008156	LMGP01010947	24778983	-	-	-	263340	187790	339000	266360	151550	144570	246270	137560	212950	160490	68496	148340	322330	260430	294360	174970	118810	145780	224150	131040	233450	321600	157550	195110	309260	219010	247560	117490	439390	248520	453420	197730	236430	748890	233110	211100
LIPID-P-0530	PC(20:2_22:6)	Glycerophospholipid	PC	858.601	857.593	[M+H]+	C50H84NO8P	HMDB0008354	LMGP01011865	10854909	-	-	-	65336	30322	56613	56943	68159	53832	62442	46859	79556	51147	23790	32116	88787	71692	112680	56416	66331	39549	106250	72544	63820	50664	42169	29457	55723	57087	38814	46623	119190	60052	117580	13573	54053	148060	49945	80301
LIPID-P-0531	PC(O-16:0_14:0)	Glycerophospholipid	PC-O	692.559	691.552	[M+H]+	C38H78NO7P	-	LMGP01020178	24779275	-	-	-	132960	195460	310340	218980	169280	179870	257480	227740	198720	269320	200650	182720	190980	112470	339930	205180	156910	187540	188620	177120	273050	190610	218600	166500	114240	183120	221040	214870	207990	197850	243600	183340	156480	230670	142770	274650
LIPID-P-0532	PC(O-16:0_16:0)	Glycerophospholipid	PC-O	720.591	719.583	[M+H]+	C40H82NO7P	-	LMGP01020029	145911	-	-	-	1040700	1020900	1666000	1178900	1311800	1026000	1179700	1179700	1093800	1625400	1159200	1087000	937070	607650	1799100	1332400	689700	1219700	1052200	1166100	1148600	1237600	995480	1058900	742330	915480	994810	954430	1291700	810190	1140900	1265000	1086200	1467700	1095400	1459500
LIPID-P-0535	PC(O-16:0_22:0)	Glycerophospholipid	PC-O	804.685	803.677	[M+H]+	C46H94NO7P	HMDB0013408	LMGP01020060	24779329	-	86243	-	33889	69952	71078	46477	33967	47932	83116	47639	21044	60025	46250	34684	50720	30151	67385	31652	44193	54601	35693	48151	47291	52327	43582	37613	39508	45781	32156	39799	43335	34418	70763	53759	47041	71774	48830	72263
LIPID-P-0536	PC(O-16:0_14:1)	Glycerophospholipid	PC-O	690.544	689.536	[M+H]+	C38H76NO7P	HMDB0013403	LMGP01020179	52923736	-	-	-	171710	281340	418400	273370	290880	210890	288300	265560	206930	285080	292040	230080	265470	210570	425690	289750	255610	186280	221480	268850	191800	246090	270040	234890	191540	255220	188670	166370	317230	186380	317060	234590	256710	390060	232920	342590
LIPID-P-0537	PC(O-16:0_16:1)	Glycerophospholipid	PC-O	718.575	717.567	[M+H]+	C40H80NO7P	HMDB0013404	LMGP01020182	52923742	-	89906	-	1121400	1434900	2154700	1728100	1519500	1219500	1921600	1959600	1264000	2142600	1817400	1400600	1491500	1165700	2605300	1313100	1343800	1366100	1263100	1410500	1170600	1295400	1307200	1312500	1050600	1668200	1010200	1145500	1578600	1022200	1715000	1516000	1153600	1914800	1320600	1850700
LIPID-P-0538	PC(O-18:1_16:0)	Glycerophospholipid	PC-O	746.606	745.599	[M+H]+	C42H84NO7P	HMDB0013426	LMGP01020152	53481719	-	84825	-	32038000	56783000	44155000	40837000	27504000	37777000	67325000	43548000	38329000	38300000	28544000	67509000	46845000	21429000	64325000	18815000	29531000	42769000	24277000	31454000	29396000	43562000	22021000	26452000	36331000	42671000	20040000	21310000	36304000	37132000	48702000	39175000	30171000	72896000	32666000	67132000
LIPID-P-0539	PC(O-18:0_18:1)	Glycerophospholipid	PC-O	774.638	773.63	[M+H]+	C44H88NO7P	-	LMGP01020202	53481723	-	-	-	536250	1041100	721170	462570	486360	795800	1181500	503400	500750	523190	547900	1149900	743710	365450	899790	16267	711310	746850	436140	435970	483210	706040	27545	347780	834500	537570	199330	65062	519750	708650	983350	636380	304100	1417900	678690	1152900
LIPID-P-0541	PC(O-18:1_22:0)	Glycerophospholipid	PC-O	830.7	829.692	[M+H]+	C48H96NO7P	-	LMGP01020268	53481731	-	-	-	280510	280730	358310	162510	194450	205000	351890	305410	223610	309040	261420	214140	300560	235250	378730	188400	189280	223480	236400	198480	306810	259500	326560	220430	190030	257750	154450	199990	189480	184350	282690	227450	237750	273040	199400	289340
LIPID-P-0543	PC(O-16:1_16:1)	Glycerophospholipid	PC-O	716.559	715.552	[M+H]+	C40H78NO7P	-	-	53481705	-	-	-	722340	579440	855910	680620	444990	468030	1100200	918770	517670	1512600	762060	550650	394410	718300	1191200	725290	381850	705510	804770	590680	639180	628780	1087700	623610	407430	437350	745370	650000	648920	400220	704880	1083300	554950	678370	759060	416980
LIPID-P-0544	PC(O-16:0_18:2)	Glycerophospholipid	PC-O	744.591	743.583	[M+H]+	C42H82NO7P	HMDB0011151	LMGP01020039	6443157	88542-95-4	86231	-	43975000	60481000	60914000	56243000	42267000	46015000	70390000	65827000	43082000	62600000	44498000	50564000	48694000	44372000	73405000	54354000	33327000	56581000	49021000	51205000	58049000	49607000	56330000	45881000	37327000	56348000	44680000	52276000	56549000	46984000	59510000	65961000	52002000	62608000	50082000	56040000
LIPID-P-0545	PC(O-18:0_18:2)	Glycerophospholipid	PC-O	772.622	771.614	[M+H]+	C44H86NO7P	HMDB0013418	LMGP01020203	6443070	-	89895	-	4623500	10284000	10583000	6703100	5584700	4354400	10860000	8066700	3889600	11396000	4085400	3794300	4912100	4993800	13242000	4735100	4179800	7338600	5890100	7089400	10221000	5961700	6990000	6212100	4294800	6200500	5276500	7101100	6809600	6906300	8078600	7618500	4072400	8419100	6627500	8013100
LIPID-P-0546	PC(O-18:1_20:1)	Glycerophospholipid	PC-O	800.653	799.645	[M+H]+	C46H90NO7P	-	LMGP01020266	53481737	-	-	-	81642	122060	180350	135040	114670	95221	182150	129530	81789	175050	166720	153330	136450	87514	250340	137670	142210	80411	121360	99727	132380	100700	140450	111720	81975	156480	96672	96208	154900	129500	140450	119380	111070	207890	104670	176970
LIPID-P-0547	PC(O-18:1_22:1)	Glycerophospholipid	PC-O	828.685	827.677	[M+H]+	C48H94NO7P	-	-	-	-	-	-	30136	39702	44687	45613	33706	21145	30972	40249	29791	38033	33963	28489	20226	33295	43576	24087	26340	26942	35163	21878	41804	41290	39396	48040	33296	38814	18378	13806	41548	31177	47042	32280	40087	45174	29072	46398
LIPID-P-0549	PC(O-16:1_18:2)	Glycerophospholipid	PC-O	742.575	741.567	[M+H]+	C42H80NO7P	-	LMGP01020257	53481709	-	-	-	90574000	92445000	110310000	95508000	93466000	98075000	106520000	110360000	76726000	117590000	106530000	86736000	82282000	93676000	125960000	104330000	87302000	96660000	107520000	89795000	95174000	90726000	111470000	96920000	77750000	93749000	93189000	95957000	104190000	78361000	103490000	109600000	89062000	93090000	87275000	83441000
LIPID-P-0550	PC(O-18:1_18:2)	Glycerophospholipid	PC-O	770.606	769.599	[M+H]+	C44H84NO7P	-	LMGP01020053	16759365	155575-01-2	-	-	4653000	4309400	8252600	3776600	4279400	3994700	5718100	7119800	2654000	6633100	3328600	4301500	2668200	4357400	8942100	6620300	3129800	3844300	4668800	6381000	6735900	4172100	7089400	5208800	2028600	5047400	3810300	3621200	3261200	4419600	6666200	8456300	3031400	7335100	4794300	3181500
LIPID-P-0551	PC(O-18:0_20:3)	Glycerophospholipid	PC-O	798.638	797.63	[M+H]+	C46H88NO7P	-	LMGP01020211	52923798	-	-	-	154190	151760	293470	166160	141640	108830	251830	207540	134800	328230	170750	124670	146720	162790	378380	199000	148270	176790	171830	204840	169810	173990	154140	150970	142210	140360	83729	141040	149950	144570	194860	263880	142000	206800	157650	168010
LIPID-P-0553	PC(O-14:0_20:4)	Glycerophospholipid	PC-O	740.559	739.552	[M+H]+	C42H78NO7P	-	LMGP01020021	24779283	-	-	-	8774700	6577700	13993000	9378100	7259000	8630000	10892000	12190000	4874600	11895000	10289000	7217600	6788100	6906600	15309000	7880300	5565600	7798100	11834000	6918100	7847900	10058000	9348200	7485300	6614600	9309800	7427900	6320900	9597400	5927000	9870600	12508000	10491000	8402500	6311900	8345100
LIPID-P-0554	PC(O-16:0_20:4)	Glycerophospholipid	PC-O	768.591	767.583	[M+H]+	C44H82NO7P	-	LMGP01020054	53481735	-	-	-	30232000	26993000	39340000	28067000	30200000	31276000	30624000	37116000	26222000	41589000	31388000	21624000	22167000	25802000	45487000	37776000	26071000	26387000	31427000	29729000	25579000	31106000	33593000	31730000	22891000	25417000	27878000	22866000	36256000	21530000	30612000	40406000	29055000	33933000	24157000	29207000
LIPID-P-0555	PC(O-18:0_20:4)	Glycerophospholipid	PC-O	796.622	795.614	[M+H]+	C46H86NO7P	-	LMGP01020100	6443065	-	-	-	2866300	3139700	4995400	2427100	3584500	2784400	3157200	3395300	2487700	5220500	1952100	1759700	1866100	2207500	5104400	2922900	2833200	2858200	2767700	2756400	3083000	3052000	3004900	3796100	2240400	2238900	2431400	1961800	4005200	2256800	3192200	3941400	2028700	4139000	2488600	3686600
LIPID-P-0556	PC(O-20:0_20:4)	Glycerophospholipid	PC-O	824.653	823.645	[M+H]+	C48H90NO7P	HMDB0013442	LMGP01020238	52923852	-	-	-	173540	215730	318650	172000	150860	180210	186440	190240	136190	358800	202940	117770	111970	172820	419580	244490	176340	190160	148750	234380	166630	157580	208000	247360	114470	62825	194140	139800	335200	116390	210220	247300	146160	161120	136050	154070
LIPID-P-0559	PC(O-16:1_20:4)	Glycerophospholipid	PC-O	766.575	765.567	[M+H]+	C44H80NO7P	-	LMGP01020259	53481713	-	-	-	60375000	36927000	78387000	50217000	67408000	63814000	45316000	63942000	48027000	83679000	66931000	34199000	39253000	45767000	81942000	71695000	66913000	45256000	66252000	46869000	41172000	50045000	64386000	72127000	50308000	43953000	56046000	36922000	74893000	32813000	49261000	65503000	49669000	50510000	40894000	50717000
LIPID-P-0560	PC(O-18:1_20:4)	Glycerophospholipid	PC-O	794.606	793.599	[M+H]+	C46H84NO7P	-	LMGP01020104	24779379	-	-	-	4043600	3555500	6193400	3466100	4618400	4328400	4262700	5557900	4085700	7280700	4193800	2945100	2555900	3795200	7778700	5572000	3604700	2838800	4528300	3322700	2887400	4176500	4569400	4942500	3075700	2697800	3484500	2824700	5647200	2482900	4081500	7184500	3544300	5016800	2980400	3321400
LIPID-P-0561	PC(O-20:1_20:4)	Glycerophospholipid	PC-O	822.638	821.63	[M+H]+	C48H88NO7P	-	LMGP01020274	53481743	-	-	-	117570	125910	196520	97225	63709	93747	111360	162190	86286	273530	120710	8558.8	46137	192230	137740	238750	67468	117540	46054	201410	213190	128930	217250	202760	107150	44995	128160	104270	99227	91189	203950	156200	82258	138880	138960	83011
LIPID-P-0564	PC(O-16:1_20:5)	Glycerophospholipid	PC-O	764.559	763.552	[M+H]+	C44H78NO7P	-	-	-	-	-	-	3718400	1837500	5329100	2482100	3658100	3959700	2906300	4526300	2482100	5020700	3749700	2113300	2087700	2536900	5191100	3844100	3075800	2236100	4990300	2293800	1996100	3042400	3293700	3282700	2895400	2812500	2617800	1526900	3857800	1678700	2867800	4462200	3625400	2849700	2026900	3020800
LIPID-P-0565	PC(O-18:2_20:4)	Glycerophospholipid	PC-O	792.591	791.583	[M+H]+	C46H82NO7P	HMDB0013409	LMGP01020064	16759366	-	86248	-	8572300	4580800	10857000	5450600	9455300	9167800	5209500	8632800	6904000	11034000	9607900	4403600	4537800	7185600	12965000	9667400	8228000	4990100	8895900	5592400	4434900	6378500	8896000	9863100	6747400	4643200	7326500	4790600	10120000	3946100	7153000	12619000	5878300	6384500	4994000	4546900
LIPID-P-0566	PC(O-18:0_22:6)	Glycerophospholipid	PC-O	820.622	819.614	[M+H]+	C48H86NO7P	HMDB0013422	LMGP01020110	24779341	-	86252	-	640700	385930	653530	429590	527270	514400	419480	653220	505090	1315800	651820	339140	303770	675040	1201300	839390	598850	479570	526110	640710	390780	371340	656050	773430	440860	388950	575690	384100	819610	324310	659340	1034900	444760	481580	421970	320420
LIPID-P-0568	PC(O-16:1_22:6)	Glycerophospholipid	PC-O	790.575	789.567	[M+H]+	C46H80NO7P	-	-	-	-	-	-	900360	359410	803780	338780	997010	654520	612980	578330	275680	1360500	977790	359930	299960	529610	977930	887710	768690	190020	815480	375710	316580	592340	772260	1065200	567830	476780	961020	354200	837650	313360	421220	859710	630610	490560	368960	356560
LIPID-P-0569	PC(O-18:1_22:6)	Glycerophospholipid	PC-O	818.606	817.599	[M+H]+	C48H84NO7P	-	-	-	-	-	-	283840	206230	436840	165170	259750	388000	213120	300940	202520	448320	344510	132370	151540	299070	399070	401750	322030	153250	266170	212260	116040	265880	328760	405680	255800	114930	333370	178930	362340	131470	287340	619210	185210	207080	167680	101270
LIPID-P-0631	PE(P-18:0_18:0)	Glycerophospholipid	PE-P	732.591	731.583	[M+H]+	C41H82NO7P	HMDB0011373	LMGP02030045	52925078	-	-	-	120710	163820	181130	109090	106590	113670	206810	142650	121910	118700	140830	251730	193280	82698	195570	58384	127330	153390	103720	103270	122910	143420	83465	100580	131530	150910	72985	117270	116070	114550	151500	144930	88733	249470	121910	201710
LIPID-P-0634	PE(P-16:0_16:1)	Glycerophospholipid	PE-P	674.512	673.505	[M+H]+	C37H72NO7P	HMDB0011339	-	52925047	-	-	-	177640	168030	196770	160610	133090	188490	316700	194710	188210	119960	130550	455320	232130	77415	274630	64604	131350	136440	155360	109670	99026	176040	96123	87015	160360	258660	68325	85216	158910	154160	171130	110350	139250	370790	97260	364690
LIPID-P-0635	PE(P-16:0_17:1)	Glycerophospholipid	PE-P	688.528	687.52	[M+H]+	C38H74NO7P	-	LMGP02030016	52925049	-	-	-	106670	156920	128250	167260	88400	124590	290840	140680	150970	111630	133240	345140	213640	78089	211480	62778	102380	139490	106720	117800	50199	137880	97157	68426	100740	158230	62886	51406	131610	85574	187510	67936	128190	292430	93659	251450
LIPID-P-0636	PE(P-16:0_18:1)	Glycerophospholipid	PE-P	702.544	701.536	[M+H]+	C39H76NO7P	HMDB0011342	LMGP02030095	52925128	-	84533	-	5091700	5957700	6169800	5742800	4411800	5458600	8934100	5963700	5623200	4555700	5180400	11554000	8427400	2713800	8445900	2586500	4795400	5149400	4721300	4078000	3686000	5595100	2941200	3339600	5332300	5967800	2800100	3483700	4755100	4728200	6637300	4318100	4496700	10783000	3699800	9097500
LIPID-P-0637	PE(P-18:0_18:1)	Glycerophospholipid	PE-P	730.575	729.567	[M+H]+	C41H80NO7P	HMDB0011375	LMGP02030004	42607457	-	78340	-	4040000	5809900	5828700	3831800	3463900	4299400	6795300	4382500	3801800	4140400	4369800	8222600	6262600	2597000	6547000	1931900	3913200	4552900	3599100	3528800	4005200	4438000	2956400	3302000	4061100	4702100	2190000	3501300	3923700	3848700	5429400	4621900	3079500	8040600	3795900	6220400
LIPID-P-0638	PE(P-16:0_22:1)	Glycerophospholipid	PE-P	758.606	757.599	[M+H]+	C43H84NO7P	-	LMGP02030031	52925064	-	-	-	34655	28446	59555	26940	26592	23087	29167	43992	29099	30225	106120	53427	90070	11446	52564	13052	30194	25048	31364	11898	100090	32860	17972	39245	17786	43149	22073	100510	27212	20253	37327	26378	26469	48024	11265	45056
LIPID-P-0639	PE(P-18:0_22:1)	Glycerophospholipid	PE-P	786.638	785.63	[M+H]+	C45H88NO7P	HMDB0011389	LMGP02030059	53480856	-	-	-	46167	31477	78546	35135	29051	31078	33323	73548	23077	43924	143800	76039	120500	10453	38545	26891	37000	20529	23842	16576	139560	33313	19346	50818	18516	47586	22216	148290	37342	36185	47888	32803	45114	35220	18935	44010
LIPID-P-0640	PE(P-16:0_18:2)	Glycerophospholipid	PE-P	700.528	699.52	[M+H]+	C39H74NO7P	HMDB0011343	LMGP02030094	52925127	-	84532	-	9561000	10895000	12650000	11455000	7140100	9117000	16666000	13979000	8727600	11351000	10692000	13565000	12864000	8521900	16199000	5553200	7908100	12468000	11143000	8823600	9342300	9352900	9230600	6645800	8012500	12211000	6750000	8356100	10481000	10844000	15976000	8709700	9445400	16361000	9131700	13013000
LIPID-P-0641	PE(P-18:1_17:1)	Glycerophospholipid	PE-P	714.544	713.536	[M+H]+	C40H76NO7P	-	-	-	-	-	-	20589	44526	26908	31276	24443	27828	57882	44586	46487	31331	69026	72992	67820	24174	49154	14214	26884	36246	23209	21167	27197	35620	31860	21288	27058	37690	24332	35221	37168	30092	49111	41937	28252	75776	22227	56036
LIPID-P-0642	PE(P-18:1_18:1)	Glycerophospholipid	PE-P	728.559	727.552	[M+H]+	C41H78NO7P	HMDB0009115	-	53479670	-	-	-	1306700	1638300	1532400	1279300	1004300	1337900	2100300	1700300	1538700	1340900	2380900	3203600	2977200	698080	2280900	664900	1125300	1011700	908070	937090	1868400	1298700	804990	1071300	1148300	1497500	708300	1855000	1217200	1127200	1677800	1353200	906020	2357300	787450	1843200
LIPID-P-0643	PE(P-18:1_20:1)	Glycerophospholipid	PE-P	756.591	755.583	[M+H]+	C43H82NO7P	HMDB0011382	LMGP02030054	52925087	-	-	-	50668	39861	91359	45867	32319	24709	38118	100520	33141	61337	270720	95633	190580	23780	85207	30164	60700	23533	30011	20395	207000	54034	23883	62338	22902	47069	35690	220880	54591	34138	40869	25772	39728	66362	11278	64563
LIPID-P-0644	PE(P-18:0_22:2)	Glycerophospholipid	PE-P	784.622	783.614	[M+H]+	C45H86NO7P	HMDB0011390	LMGP02030060	52925093	-	-	-	11670	10315	17799	7200.9	10969	5120.4	11910	10111	13862	10044	12954	11346	9424.5	2195.4	21878	4358.5	10506	9809.5	3830.4	7664.9	12635	12803	5974.4	10526	11653	9856.7	6629.9	5992.3	13905	15668	10411	3485	5518.7	18980	8457.5	17555
LIPID-P-0645	PE(P-16:0_18:3)	Glycerophospholipid	PE-P	698.512	697.505	[M+H]+	C39H72NO7P	HMDB0011344	LMGP02030019	52925052	-	-	-	301520	368090	448520	401480	201120	289150	356270	481530	341910	296640	277070	496810	437130	211720	413460	145250	214870	265210	336170	256520	309140	451960	217940	201570	321250	442450	250430	238410	343050	281310	545860	269840	387190	667530	221350	801060
LIPID-P-0647	PE(P-18:1_18:2)	Glycerophospholipid	PE-P	726.544	725.536	[M+H]+	C41H76NO7P	HMDB0011377	LMGP02030047	52925080	-	-	-	1707100	2087300	2532400	1732200	991920	1466000	2335400	2650000	1754600	2189800	2266100	2169400	2134400	1907100	3238500	1201900	1292500	1934800	1830100	1625300	1558100	1357100	1752300	1358200	1269000	1916800	1360100	1607600	1971100	1503600	2973600	2331900	1481100	2427800	1740700	1661800
LIPID-P-0649	PE(P-18:0_20:3)	Glycerophospholipid	PE-P	754.575	753.567	[M+H]+	C43H80NO7P	HMDB0011383	LMGP02030055	53480854	-	-	-	584890	550950	915780	506000	687820	714280	655920	622310	376140	798340	570360	440520	482400	411230	913180	468860	528290	488650	647140	461940	521050	573140	516160	594910	465260	496850	408340	426840	741440	469180	624090	721200	396500	730080	480590	666780
LIPID-P-0650	PE(P-18:0_22:3)	Glycerophospholipid	PE-P	782.606	781.599	[M+H]+	C45H84NO7P	-	-	53480883	-	-	-	127420	151600	181260	140650	135400	126810	145010	165630	125400	168550	156610	190680	162740	66649	236190	68821	138220	131410	100400	195470	167430	118790	89492	156680	126580	147680	78415	144270	160250	117280	127840	120350	94824	211130	81444	290570
LIPID-P-0651	PE(P-15:0_20:4)	Glycerophospholipid	PE-P	710.512	709.505	[M+H]+	C40H72NO7P	-	-	-	-	-	-	177750	124570	241070	217370	214330	178450	215960	169290	154960	336110	203510	140170	170050	117330	291220	217340	210170	155230	221610	178080	143470	145350	223400	162830	131560	147880	120560	106140	202500	111560	187120	137200	150930	253770	152440	210520
LIPID-P-0652	PE(P-16:0_20:4)	Glycerophospholipid	PE-P	724.528	723.52	[M+H]+	C41H74NO7P	HMDB0011352	LMGP02030093	52925126	-	84527	-	15220000	10113000	17353000	13122000	16570000	15557000	15902000	15609000	12614000	19422000	14002000	12798000	12663000	11104000	19818000	13101000	12828000	10551000	15650000	11700000	9789100	14101000	12398000	12048000	11445000	11295000	9529200	10262000	17198000	10167000	15695000	12747000	12770000	18738000	10439000	18098000
LIPID-P-0653	PE(P-17:0_20:4)	Glycerophospholipid	PE-P	738.544	737.536	[M+H]+	C42H76NO7P	-	-	-	-	-	-	1364100	1320500	2221600	1540900	1859400	1642600	1949400	1728800	1171300	2290400	1612600	985770	1434200	1475300	2413500	1318800	1444700	1293200	1865600	1236400	1139800	1418100	1914500	1482400	1028700	1703600	1035700	1252200	1324700	1097900	1657600	1487300	1337100	2047000	1330000	1901700
LIPID-P-0654	PE(P-18:0_20:4)	Glycerophospholipid	PE-P	752.559	751.552	[M+H]+	C43H78NO7P	HMDB0005779	LMGP02030003	9547058	-	78342	6548	16376000	15725000	25257000	14375000	20144000	18397000	18745000	18554000	12950000	23378000	15841000	12367000	14714000	11956000	23959000	13876000	16478000	13895000	18531000	13694000	14546000	15471000	15746000	17790000	13533000	13507000	11313000	13536000	21760000	12835000	17533000	20156000	12374000	20763000	14114000	19698000
LIPID-P-0655	PE(P-18:0_22:4)	Glycerophospholipid	PE-P	780.591	779.583	[M+H]+	C45H82NO7P	HMDB0011391	LMGP02030061	52925094	-	-	-	1741700	1974700	2426900	2175600	1869300	1766700	2172700	2003900	1489200	3183600	2166700	1583300	1660300	1427000	3055700	1687500	1812700	1878900	1619400	1932400	2051400	1653000	1821400	2207700	1428900	1379400	1372500	2024300	2746900	1696200	2312900	1961400	1260700	2676400	1629600	2119100
LIPID-P-0657	PE(P-16:0_20:5)	Glycerophospholipid	PE-P	722.512	721.505	[M+H]+	C41H72NO7P	HMDB0011354	LMGP02030028	52925061	-	-	-	389460	263270	574100	298770	396380	364760	338110	497440	373440	350390	302070	391110	403300	269770	432410	272050	290240	244730	486220	228860	228820	300690	343750	279460	366950	314600	239310	208260	309060	239770	393950	327220	394180	497460	265770	567710
LIPID-P-0658	PE(P-18:1_20:4)	Glycerophospholipid	PE-P	750.544	749.536	[M+H]+	C43H76NO7P	-	-	85366510	-	-	-	3299200	2604600	3665800	2376300	3276000	3639900	2861700	3558500	3182400	4521700	3469800	2957300	2454300	2753400	4860000	2949300	2702400	1989800	3196300	2555800	1892100	2632300	3134000	2734800	2252700	2459900	2443200	2425200	3921400	1978500	3433700	3591400	2636800	3427700	2207800	2845300
LIPID-P-0659	PE(P-17:0_22:5)	Glycerophospholipid	PE-P	764.559	763.552	[M+H]+	C44H78NO7P	-	-	-	-	-	-	54407	51728	99768	81553	74736	75614	81259	70227	51276	73565	83889	60175	52151	32486	102600	84688	46424	47853	27519	71293	39093	63703	51845	64758	27369	40551	46791	46506	65018	45463	77919	63150	61573	75467	51127	63123
LIPID-P-0660	PE(P-18:0_22:5)	Glycerophospholipid	PE-P	778.575	777.567	[M+H]+	C45H80NO7P	HMDB0011418	-	53480878	-	-	-	1049300	1099100	1783800	1134300	1702400	1197800	1627000	1362400	801650	1694000	1248200	1020400	1235900	1021100	1869100	1109300	1138800	940200	1298800	813050	1073700	1126200	1317100	1309500	1037900	865950	830290	1109500	1276000	942110	1338500	1527200	847330	1468300	952420	997270
LIPID-P-0661	PE(P-16:0_22:6)	Glycerophospholipid	PE-P	748.528	747.52	[M+H]+	C43H74NO7P	HMDB0005780	LMGP02030001	5283497	-	90479	6548	385850	116090	246210	174300	357640	255150	342820	227290	143680	392330	333180	246360	203970	206460	378170	340010	272870	139090	322720	133810	120360	255320	328820	253300	271270	207620	248510	195590	283280	156560	231250	301950	267660	210510	170820	235440
LIPID-P-0662	PE(P-18:0_22:6)	Glycerophospholipid	PE-P	776.559	775.552	[M+H]+	C45H78NO7P	HMDB0011394	LMGP02030005	42607458	-	78263	-	351710	181080	301030	125940	342260	276080	305080	250300	110980	441140	311490	208210	185110	217320	343220	227940	233720	143600	304590	144290	164250	230020	316570	299690	201380	178520	237700	226100	324790	165860	208520	393970	234840	227960	215970	217450
LIPID-P-0664	PE(P-18:1_22:6)	Glycerophospholipid	PE-P	774.544	773.536	[M+H]+	C45H76NO7P	HMDB0011460	LMGP02030006	52925039	-	90487	-	236620	82157	165400	81105	170210	160420	168770	148450	63388	270120	257180	104800	98587	179150	228260	225880	108180	88541	177210	100480	88250	157030	249870	155550	138300	102820	206480	124460	152790	92708	162640	215550	197210	99473	93386	95735
LIPID-P-0729	SM(d18:0/14:0)	Sphingolipid	SM	677.56	676.552	[M+H]+	C37H77N2O6P	HMDB0012085	LMSP03010030	44260138	-	89482	-	46346	20793	42156	54330	32978	26303	51509	43478	23521	48037	36948	54325	49962	30795	77908	32553	36299	36644	27336	41356	29270	32912	41752	36030	32271	45726	32849	29003	56553	24663	57891	36132	31689	48304	24956	47504
LIPID-P-0730	SM(d18:0/16:0)	Sphingolipid	SM	705.591	704.583	[M+H]+	C39H81N2O6P	HMDB0010168	LMSP03010004	9939965	-	17636	-	6567.2	14516	15443	15013	13048	8337.4	8321.2	13522	11969	16171	8117.4	12086	13678	1265.9	23837	10973	8337.1	12699	4765.4	8985	14310	11620	16399	6731.2	2585.3	1476.7	10670	6338.8	13075	12018	14461	9424.7	5098.7	16629	7999.2	15417
LIPID-P-0731	SM(d18:0/17:0)	Sphingolipid	SM	719.607	718.599	[M+H]+	C40H83N2O6P	-	LMSP03010046	52931153	-	-	-	524870	842320	785100	702650	429650	652570	1474700	712480	509530	705270	465620	1467300	715190	282190	1137700	265190	525680	612520	382030	494920	393780	854980	421640	292310	614760	811870	265090	282530	628850	547530	795850	378360	471220	1419600	456460	1576600
LIPID-P-0732	SM(d18:0/18:0)	Sphingolipid	SM	733.622	732.615	[M+H]+	C41H85N2O6P	HMDB0012087	LMSP03010020	44260130	-	89483	-	492110	431220	825330	660830	601450	399610	651610	480760	355290	688760	873360	659930	833290	237330	1144300	369570	290610	400400	428830	357840	638890	472250	460380	571270	359830	637910	326620	790270	489020	527810	481990	402590	333640	900450	294930	518840
LIPID-P-0733	SM(d18:0/20:0)	Sphingolipid	SM	761.654	760.646	[M+H]+	C43H89N2O6P	HMDB0012090	LMSP03010021	44260131	-	17636	-	139200	435620	282000	219190	93661	132220	508750	220930	194400	234310	150320	384840	259940	104730	298120	90084	89255	288720	102100	212430	105060	229940	100350	139470	264290	199860	100330	66803	202550	179190	278360	187220	161590	428910	279030	427190
LIPID-P-0734	SM(d18:0/22:0)	Sphingolipid	SM	789.685	788.677	[M+H]+	C45H93N2O6P	HMDB0012091	LMSP03010022	44260132	-	89490	-	185780	154510	303640	230430	148060	102510	209920	239230	120250	246830	995830	376920	996590	70782	272950	116070	250250	83561	82986	63967	880150	191500	148170	289740	76238	248200	104510	812690	214860	203390	236330	72703	158960	327580	80934	206690
LIPID-P-0735	SM(d18:1/12:0)	Sphingolipid	SM	647.513	646.505	[M+H]+	C35H71N2O6P	HMDB0012096	LMSP03010002	44260123	-	17636	-	13656	16549	24907	20988	10922	15358	23536	22897	10256	17774	20795	35503	21698	6334.5	37261	13332	14330	14364	17220	13251	9660.6	15951	15120	16103	14084	21062	21006	14387	18091	13082	19899	22092	9946.9	25270	9602.2	24659
LIPID-P-0736	SM(d18:1/14:0)	Sphingolipid	SM	675.544	674.536	[M+H]+	C37H75N2O6P	HMDB0012097	LMSP03010028	11433862	-	64486	-	373.24	1821	4401.5	2171.9	2961.4	5761.6	2153.3	3282.6	1843.4	4015.3	6187.3	4016.8	2581.8	3334.1	8696.3	6264.7	3687.7	735.39	372.67	3974.7	4386.3	1110.6	8609.7	2988.7	3320.5	361.25	6941.1	5828.5	5919.4	3595.2	3976.7	4408.4	740.29	5143.5	738.85	4053.4
LIPID-P-0737	SM(d18:1/15:0)	Sphingolipid	SM	689.56	688.552	[M+H]+	C38H77N2O6P	-	LMSP03010038	52931139	-	-	-	835700	1023900	1950000	1327500	1352900	895080	1451900	1293400	1047600	1337300	1093300	992630	1095500	880040	1726800	1151900	1044500	984280	1149900	1149900	934760	1227900	952550	1107900	811590	1195000	878720	773200	1309900	800740	1292900	1143100	919640	1602900	868940	1503100
LIPID-P-0738	SM(d18:1/16:0)	Sphingolipid	SM	703.575	702.568	[M+H]+	C39H79N2O6P	HMDB0010169	LMSP03010003	5283590	-	17636	-	82816	113870	168970	108870	111750	95587	128910	109620	76073	131350	87171	124550	121380	107440	193840	117160	91603	89359	108240	104460	102670	100800	89735	119910	89107	108790	88768	96131	145380	93031	167220	125790	93870	167520	90656	129370
LIPID-P-0739	SM(d18:1/17:0)	Sphingolipid	SM	717.591	716.583	[M+H]+	C40H81N2O6P	-	LMSP03010044	46891763	-	-	-	3915400	5060600	6712600	5725500	5279300	4570400	7818800	6808700	4404100	7349800	5901500	5217400	5327300	3616900	8693800	4788000	4452400	4171500	4452300	4760100	4149400	4474300	4283300	4693300	4060200	5676800	3650100	3848800	5106200	3597600	6365800	5471000	3897600	7502000	4484500	6238400
LIPID-P-0740	SM(d18:1/18:0)	Sphingolipid	SM	731.607	730.599	[M+H]+	C41H83N2O6P	HMDB0001348	LMSP03010001	5283588	-	17636	176	289820	319150	465840	393170	333160	325690	443000	422790	314680	393460	321910	339960	330580	261880	578170	272610	324580	316990	338110	314140	277490	283120	322450	330580	286230	380300	226510	277540	390450	316590	465170	444990	268510	494090	249930	379430
LIPID-P-0741	SM(d18:1/19:0)	Sphingolipid	SM	745.622	744.615	[M+H]+	C42H85N2O6P	-	LMSP03010055	52931171	-	-	-	19377000	26351000	26831000	21007000	17452000	25811000	35394000	23441000	19001000	22324000	20612000	38144000	27260000	14398000	35047000	8771800	23783000	22884000	17710000	15589000	12521000	25040000	11750000	15169000	24978000	21641000	11565000	9902400	19664000	19461000	29263000	18951000	14573000	39683000	16873000	34729000
LIPID-P-0744	SM(d18:1/22:0)	Sphingolipid	SM	787.669	786.661	[M+H]+	C45H91N2O6P	HMDB0012103	LMSP03010006	44260125	-	74532	-	19132	14945	34474	14243	11303	5734.8	29997	20116	13211	21563	25353	16813	25122	9999.7	37156	17380	15949	17010	11489	16435	31197	23541	19262	17262	16291	17243	14933	24429	19906	18417	26915	18477	10744	29914	15450	21858
LIPID-P-0745	SM(d18:1/23:0)	Sphingolipid	SM	801.685	800.677	[M+H]+	C46H93N2O6P	HMDB0012105	LMSP03010078	46891684	-	83880	-	2390300	2863100	3845400	2335600	2263000	2540700	3931200	2928400	2044500	3026600	2667100	1677300	2568300	2159900	3560600	2013700	2609500	2459800	2199800	2226400	2810900	2386700	3137900	2300300	2208800	2389000	1833000	1894700	2342600	1873000	3217100	2197100	1972800	3593300	1982400	3011400
LIPID-P-0746	SM(d18:1/24:0)	Sphingolipid	SM	815.701	814.693	[M+H]+	C47H95N2O6P	HMDB0011697	LMSP03010008	5283595	-	-	-	23180	15834	32445	20124	16297	11128	21591	14610	12740	16437	22667	19571	25995	14719	23388	14042	16144	15513	11249	15600	23120	19697	12032	15018	19186	20638	9941.5	21909	20170	18542	20226	16935	15828	24698	12069	22338
LIPID-P-0747	SM(d18:1/25:0)	Sphingolipid	SM	829.716	828.708	[M+H]+	C48H97N2O6P	-	LMSP03010027	44260137	-	-	-	350880	407940	598910	347380	313320	306300	551920	403660	288800	490430	391630	318070	421110	350100	597560	291780	323570	320880	392760	356270	415410	344340	445600	348420	304830	377510	247250	312240	391650	289270	502580	350190	335920	481780	241180	460750
LIPID-P-0748	SM(d20:0/24:1)	Sphingolipid	SM	843.732	842.724	[M+H]+	C49H99N2O6P	-	LMSP03010088	52931231	-	-	-	46319	16564	76989	39069	29492	36694	56551	46948	17305	30881	52155	32065	36339	57287	43050	15075	47711	29424	44944	38633	52032	38465	56479	30800	21241	37764	24292	37988	37455	27359	38570	27056	33629	42834	26867	43205
LIPID-P-0749	SM(d18:2/14:0)	Sphingolipid	SM	673.528	672.521	[M+H]+	C37H73N2O6P	HMDB0240637	LMSP03010034	52931131	2292199-25-6	-	-	23617	17836	35041	28695	19460	22621	31392	26966	15095	27774	12757	25259	24685	13919	37655	21194	13732	21917	28041	19258	14677	20139	16411	12731	19280	14214	18613	12564	15124	19766	28325	27003	17088	19954	9308.4	17014
LIPID-P-0751	SM(d18:1/17:1)	Sphingolipid	SM	715.575	714.568	[M+H]+	C40H79N2O6P	-	-	-	-	-	-	287200	292040	415840	292280	294590	237910	379080	347300	215180	533120	334480	259420	251990	253560	508860	301570	213110	276540	310090	226170	274500	251680	351250	263460	231120	317250	301470	227800	330700	219620	311470	414280	233650	324890	251340	316850
LIPID-P-0752	SM(d18:1/18:1)	Sphingolipid	SM	729.591	728.583	[M+H]+	C41H81N2O6P	HMDB0012101	LMSP03010050	6443882	108392-10-5	84487	-	39399	39844	55134	37106	43670	41806	55151	46231	35269	43609	54345	33740	32929	28484	67163	33366	22244	42087	42376	43722	43043	48684	45276	58922	27478	38728	31849	34411	35374	36842	63871	49227	34310	48846	25888	45036
LIPID-P-0753	SM(d18:1/19:1)	Sphingolipid	SM	741.591	740.583	[M+H]+	C42H81N2O6P	-	-	-	-	-	-	2348100	1696300	3486200	2035500	2010700	2374800	2627900	3231700	1371300	3498200	2716400	1866300	1838700	1796900	4019300	2544100	1626300	1905000	2735500	1958600	2445900	2572500	2600800	2046900	1714700	2598400	1714400	2161200	2636200	1577200	2526400	3129700	2916100	2539200	1875900	2330800
LIPID-P-0754	SM(d18:1/20:1)	Sphingolipid	SM	757.622	756.615	[M+H]+	C43H85N2O6P	HMDB0240610	LMSP03010059	52931179	222403-67-0	-	-	1549400	1724100	2866100	1905200	1748600	1532000	2235700	2513500	1146500	3461900	2272500	822610	1470700	2323300	3217000	2079700	1463800	1737300	2460100	1656500	1623200	1655000	2888300	2258800	1230800	2322800	1726900	1990600	1694100	1175300	1984800	2882900	1650800	1664600	1665400	1279200
LIPID-P-0755	SM(d18:1/21:1)	Sphingolipid	SM	771.638	770.63	[M+H]+	C44H87N2O6P	-	LMSP03010064	52931187	-	-	-	4505000	7173600	9482600	4472300	5006700	4612500	6445300	5986500	2945100	10676000	6139000	3293400	3514900	5775400	10524000	6265700	4296800	5865100	6419400	6147100	7953600	5019100	6976200	6532500	3638100	4478300	5228500	5962400	7397500	4345000	6653700	10071000	4240800	5511600	6509000	4793300
LIPID-P-0756	SM(d18:1/22:1)	Sphingolipid	SM	785.654	784.646	[M+H]+	C45H89N2O6P	HMDB0012104	LMSP03010072	52931203	222403-68-1	74533	-	496580	753160	907150	883220	513770	470080	757670	496510	472720	713420	629850	685990	563000	556230	1003600	635020	392740	579540	511790	621810	877760	689360	605310	636160	424580	536340	555830	500950	770540	590220	884400	636070	647700	844380	436170	776300
LIPID-P-0757	SM(d18:1/23:1)	Sphingolipid	SM	799.669	798.661	[M+H]+	C46H91N2O6P	HMDB0240614	LMSP03010075	52931209	2124199-71-7	-	-	407790	335940	557740	336830	367630	370950	512830	366820	249890	386150	330370	194530	277800	349370	303970	220120	247930	333450	322690	342040	283500	425240	347280	350370	341250	226010	224230	217160	389880	205910	386850	254980	347670	530090	332920	469060
LIPID-P-0758	SM(d18:1/24:1)	Sphingolipid	SM	813.685	812.677	[M+H]+	C47H93N2O6P	HMDB0012107	LMSP03010007	44260126	-	74535	-	27713	22026	31594	29162	16539	18418	24797	17317	23187	22264	32635	35145	28828	16018	44428	11326	20588	21731	15547	20978	34261	14326	19952	22773	22593	26258	16834	28133	24435	30893	23916	23204	22297	33957	12803	25531
LIPID-P-0759	SM(d18:1/25:1)	Sphingolipid	SM	827.701	826.693	[M+H]+	C48H95N2O6P	-	LMSP03010083	52931221	-	-	-	62820	35150	56425	54142	34939	45030	63575	83503	40875	48373	89111	64147	83790	44343	72962	35028	49657	43030	30623	46079	99188	48799	53077	41732	34708	59198	18576	88047	62006	42288	66678	45704	43436	80858	25213	72045
LIPID-P-0760	SM(d18:1/26:1)	Sphingolipid	SM	841.716	840.708	[M+H]+	C49H97N2O6P	HMDB0013461	LMSP03010009	44260128	-	84476	-	36558	39917	48474	33953	21153	32950	39961	41720	29435	49695	89831	59010	86470	13850	61096	33000	26466	12445	18349	27684	66188	34886	19345	51949	21290	34590	18598	108840	31934	28360	50701	37530	39724	61422	26864	28895
LIPID-P-0761	SM(d18:2/18:1)	Sphingolipid	SM	727.575	726.568	[M+H]+	C41H79N2O6P	-	LMSP03010047	52931155	-	-	-	168620	155350	237670	256730	162270	170770	167520	264650	178210	306900	200700	128120	163050	203020	373960	215720	136150	165140	201020	168660	182980	178630	208270	164280	151790	142080	173040	199750	186970	121880	219770	242810	274510	258780	198640	211710
LIPID-P-0762	SM(d18:2/20:1)	Sphingolipid	SM	755.607	754.599	[M+H]+	C43H83N2O6P	-	LMSP03010057	52931175	-	-	-	558320	473010	875460	538920	538130	538560	562700	727720	374610	1131800	686910	348680	392380	592410	1014900	741230	424950	477240	602250	672060	522770	586790	767180	619550	354910	548890	541170	480420	617410	325030	608730	855800	481650	639260	511080	522390
LIPID-P-0763	SM(d18:2/22:1)	Sphingolipid	SM	783.638	782.63	[M+H]+	C45H87N2O6P	-	LMSP03010070	52931199	-	-	-	276300	300380	547350	302810	292890	268890	301800	351350	233080	474050	297130	120150	181450	294740	486470	351610	199190	174050	361450	287160	234900	272860	440270	337300	183250	317590	226740	241010	323620	162660	238320	433910	289150	278880	192970	273400
LIPID-P-0764	SM(d18:2/23:1)	Sphingolipid	SM	797.654	796.646	[M+H]+	C46H89N2O6P	-	-	-	-	-	-	646330	659720	928820	542670	821820	593920	716460	747420	565850	1093400	421310	396240	473080	505070	1055400	650200	608550	610230	616020	553810	664560	659450	660320	763850	528290	539580	581140	456870	832010	501800	601860	802420	428270	902210	556430	780700
LIPID-P-0768	SM(d18:2/24:3)	Sphingolipid	SM	807.638	806.63	[M+H]+	C47H87N2O6P	-	-	-	-	-	-	40089	44226	52540	39194	24109	27839	44458	36759	38364	21618	12909	21656	45873	35656	42333	30357	21248	37380	57585	32554	47361	54805	39792	25857	39498	29495	36098	19628	66093	33757	61251	29093	36167	97126	31560	35242
LIPID-P-0769	TG(10:0_12:0_14:0)	Glycerolipid	TG	656.578	638.549	[M+NH4]+	C39H74O6	HMDB0071114	-	131777922	-	-	-	17651	26383	67686	139620	45601	18907	79861	43715	86327	30490	19886	34041	45782	21033	190720	17156	214380	44909	48716	41188	52606	244350	17017	40992	75711	34872	33742	63141	71811	72870	111330	74143	14181	60381	31735	57872
LIPID-P-0770	TG(8:0_14:0_16:0)	Glycerolipid	TG	684.611	666.58	[M+NH4]+	C41H78O6	HMDB0071936	-	131778738	-	-	-	69796	75218	168270	464620	135320	55817	303590	153310	292740	96010	80842	95983	116510	66618	487380	71363	900640	205540	209560	181540	135620	668620	61015	123710	257490	133550	170170	181660	238450	173920	313300	245260	41618	257380	136780	227400
LIPID-P-0771	TG(10:0_16:0_12:0)	Glycerolipid	TG	684.613	666.58	[M+NH4]+	C41H78O6	HMDB0071588	-	131778392	-	-	-	48756	34134	124420	142240	65582	24041	136420	51107	67373	47117	52561	66522	64448	37796	212640	26367	309080	44434	80090	55942	45905	323760	34066	86943	61296	49021	49641	176400	70014	61423	173340	129870	35955	61662	73432	77945
LIPID-P-0772	TG(8:0_16:0_16:0)	Glycerolipid	TG	712.642	694.611	[M+NH4]+	C43H82O6	HMDB0071914	-	131778716	-	-	-	1216300	1059200	2929800	6372200	2221700	707280	4549600	2042900	4728100	1218900	1116500	1502200	2065900	1158200	7373700	1021500	11122000	2531300	2917500	1746200	1511800	8425900	798450	2035200	3555500	1521800	1734000	2541000	3195300	2765300	5000600	3504200	552410	3071500	1726800	3391800
LIPID-P-0773	TG(10:0_14:0_16:0)	Glycerolipid	TG	712.643	694.611	[M+NH4]+	C43H82O6	HMDB0071634	-	131778438	-	-	-	634150	643830	2058600	3955800	1389100	358710	2862100	1127000	2882500	668640	699290	1002000	1131900	557330	4744900	503820	7113900	1406100	1586100	928280	893570	4877000	509310	1258700	1970500	796860	951510	1832300	1671400	1595800	3376000	2209000	431920	1644500	1048000	2080900
LIPID-P-0775	TG(8:0_14:0_18:0)	Glycerolipid	TG	712.644	694.611	[M+NH4]+	C43H82O6	HMDB0072111	-	131778910	-	-	-	175200	152560	392010	749760	372460	116970	534790	247720	447930	208900	183630	205130	261650	206370	900830	145750	1499700	427630	382600	304330	229500	1483100	125240	294920	459200	269580	202260	342000	429750	312370	432440	369010	80185	450370	272410	345890
LIPID-P-0776	TG(10:0_15:0_16:0)	Glycerolipid	TG	726.658	708.627	[M+NH4]+	C44H84O6	HMDB0072597	-	131779393	-	-	-	105360	241630	476220	1998700	319590	109560	1181100	435010	1850100	267800	218100	287170	265070	229070	1004400	163240	1881600	400800	487480	289710	242660	1322000	186850	426090	440780	214930	286230	696280	536560	284020	1030700	669630	162310	410390	383150	413100
LIPID-P-0777	TG(12:0_14:0_16:0)	Glycerolipid	TG	740.677	722.642	[M+NH4]+	C45H86O6	HMDB0095276	LMGL03013211	131803451	-	-	-	2737500	2197900	6746000	12513000	5844600	1456400	9705600	4821600	9257500	2375800	2955900	3380400	4432900	2317000	14531000	2273200	23190000	5641700	6311800	3213400	2895200	18016000	1532500	4832000	7414800	3253300	3353000	7402100	6120500	5611500	11307000	7378000	1493800	5728900	4105300	6923400
LIPID-P-0778	TG(12:0_12:0_18:0)	Glycerolipid	TG	740.677	722.642	[M+NH4]+	C45H86O6	HMDB0095006	LMGL03012637	131803182	-	-	-	291750	158240	791880	976050	752380	154080	858500	394180	698830	263300	343470	295310	475100	234530	1041500	183450	2499000	558760	550590	265260	372450	1879400	165810	563260	508980	337440	243830	646990	543950	446360	891080	657500	179080	530550	476700	446440
LIPID-P-0779	TG(12:0_15:0_16:0)	Glycerolipid	TG	754.688	736.658	[M+NH4]+	C46H88O6	HMDB0095418	LMGL03013268	131803593	-	-	-	179210	415180	941540	3227300	770010	203170	2184000	884430	3159600	432470	463550	573500	594820	404220	1913900	340360	4162900	712260	888050	533340	367110	2521400	329980	866100	820640	438530	563870	1603000	921570	487550	2207100	1262500	310210	685340	791440	639470
LIPID-P-0780	TG(13:0_14:0_16:0)	Glycerolipid	TG	754.688	736.658	[M+NH4]+	C46H88O6	HMDB0097246	LMGL03013675	56937465	-	-	-	135230	267670	635350	1869600	496480	116690	1187900	453000	1977600	263060	327710	451320	305540	208220	1210600	145150	2679800	470400	554720	256370	235570	1473600	207980	623020	435960	202880	287490	989220	489740	269150	1579800	854150	229430	420590	484710	449810
LIPID-P-0782	TG(14:0_14:0_16:0)	Glycerolipid	TG	768.708	750.674	[M+NH4]+	C47H90O6	HMDB0042063	LMGL03012756	97045147	-	-	-	3991300	4705900	13301000	17021000	18225000	2276500	21969000	7084100	13290000	3686200	5236700	8031400	10049000	3993900	20141000	3967900	32451000	11429000	16525000	3988400	4705900	27762000	2071100	10986000	10639000	4291800	5994400	23470000	8769100	7949600	18531000	12496000	2973900	7346900	8524900	12469000
LIPID-P-0783	TG(12:0_14:0_18:0)	Glycerolipid	TG	768.706	750.674	[M+NH4]+	C47H90O6	HMDB0095296	LMGL03013216	56937006	-	-	-	1027500	734530	2743900	2785300	3867900	573430	3087900	1608600	2617900	947120	1135100	1044900	2168900	1032600	3216500	836890	6964600	2171100	2685700	844270	1140400	6727600	442670	2043400	2027300	1253000	943490	3500500	1847900	1419900	2459100	2421500	740660	1552000	1697000	1608600
LIPID-P-0784	TG(12:0_16:0_16:0)	Glycerolipid	TG	768.707	750.674	[M+NH4]+	C47H90O6	HMDB0095566	LMGL03012664	101627647	-	-	-	605010	598190	1924900	2404400	3078600	287490	2465500	933270	2056800	635000	911800	1013200	1379100	622940	2591500	493870	5541700	1238600	2290000	482060	583270	4408300	268420	1673200	1345700	556260	675980	5402400	1037200	785890	2508800	2027500	610210	871020	1274700	1345500
LIPID-P-0785	TG(14:0_15:0_16:0)	Glycerolipid	TG	782.717	764.689	[M+NH4]+	C48H92O6	HMDB0042093	LMGL03014167	56937957	-	-	-	572270	1440300	3371300	8472700	4513900	525120	7323000	2545800	8878500	1361400	1601300	2168700	2511800	1137600	5110700	1117100	12331000	3148800	4261700	1340300	1230300	8110600	953470	3583200	2638000	1149500	1667100	7657200	2511100	1448900	6888900	4130600	1015100	1789900	2856300	2644600
LIPID-P-0786	TG(14:0_16:0_16:0)	Glycerolipid	TG	796.739	778.705	[M+NH4]+	C49H94O6	HMDB0010411	LMGL03012786	545606	-	-	-	25320000	35422000	40615000	40504000	109540000	12874000	97812000	37490000	50984000	17186000	22990000	49608000	72280000	21834000	36507000	35510000	76134000	58813000	85987000	24929000	26333000	59933000	10712000	62692000	36435000	21614000	32843000	105560000	38529000	24318000	39777000	42656000	11740000	19348000	30949000	43841000
LIPID-P-0787	TG(15:0_16:0_16:0)	Glycerolipid	TG	810.752	792.721	[M+NH4]+	C50H96O6	HMDB0043019	LMGL03012900	56936694	-	-	-	3626300	7677800	12588000	19579000	46751000	2598100	40222000	10536000	24243000	4322300	6602700	9290600	24409000	4950300	13338000	7682200	38802000	18581000	30724000	5381700	6864700	31754000	2723300	21701000	9102600	4808100	7394400	45998000	8988400	4661000	14956000	12762000	3249500	5315000	10258000	9704800
LIPID-P-0788	TG(16:0_16:0_16:0)	Glycerolipid	TG	824.771	806.736	[M+NH4]+	C51H98O6	HMDB0005356	LMGL03010001	11147	555-44-2	77393	3857	63880000	64119000	39505000	62044000	128780000	23896000	124110000	76385000	78715000	29176000	44330000	109290000	110690000	55842000	27116000	86268000	108620000	145390000	145700000	49931000	61281000	79398000	19096000	121090000	52514000	57361000	65371000	128040000	71753000	20735000	32903000	64405000	18471000	14800000	44353000	58577000
LIPID-P-0789	TG(14:0_16:0_18:0)	Glycerolipid	TG	824.771	806.736	[M+NH4]+	C51H98O6	HMDB0042124	LMGL03014225	131753268	-	-	-	15739000	19213000	25409000	22018000	87272000	6939100	72304000	23072000	33429000	8819900	13335000	31829000	60739000	15225000	11179000	23591000	64815000	40851000	69214000	11464000	18546000	41704000	5766600	45405000	16030000	15728000	17992000	78695000	21177000	8232500	12227000	22586000	6322000	6160300	15768000	17931000
LIPID-P-0790	TG(15:0_16:0_17:0)	Glycerolipid	TG	824.763	806.736	[M+NH4]+	C51H98O6	HMDB0102014	LMGL03015006	56938795	-	-	-	71482	245010	444170	2345700	892130	139370	1069500	604170	2964500	349870	359800	454720	441220	290940	673490	272080	1573000	540390	672160	384140	182840	980400	253410	596030	313110	232920	209110	1664900	435410	221590	1122600	767430	261550	362940	658120	410400
LIPID-P-0791	TG(16:0_16:0_17:0)	Glycerolipid	TG	838.786	820.752	[M+NH4]+	C52H100O6	HMDB0104223	LMGL03010019	9543988	-	-	-	8213400	15661000	20508000	26590000	102390000	3879400	75892000	21026000	36152000	6838200	12558000	19033000	70681000	10813000	12148000	22508000	51903000	44453000	68951000	9103000	14576000	51715000	3489100	48679000	12314000	9865400	15241000	94964000	15210000	4459600	14401000	18664000	4977400	4930600	16550000	13065000
LIPID-P-0792	TG(15:0_16:0_18:0)	Glycerolipid	TG	838.784	820.752	[M+NH4]+	C52H100O6	HMDB0043020	LMGL03015009	56938798	-	-	-	2282200	3406100	6853500	7764600	40684000	1322300	23180000	5521000	11303000	2041200	3763000	4772400	21977000	2741500	4437600	4338400	22089000	13046000	20348000	2245500	4159000	17440000	1053700	14600000	3685700	2794700	3587700	32249000	4552700	1468800	5064300	6091900	2004000	1771400	6101200	3337600
LIPID-P-0793	TG(16:0_16:0_18:0)	Glycerolipid	TG	852.802	834.768	[M+NH4]+	C53H102O6	HMDB0005357	LMGL03010004	99649112	-	-	-	81324000	61935000	70518000	55781000	123610000	26202000	121370000	88260000	83376000	32496000	59013000	107050000	103490000	73850000	12764000	98939000	101130000	139020000	139570000	48079000	75082000	107550000	18153000	108380000	47648000	78844000	69707000	130460000	75106000	11366000	18390000	59739000	21562000	6915200	52222000	49516000
LIPID-P-0794	TG(15:0_17:0_18:0)	Glycerolipid	TG	852.796	834.768	[M+NH4]+	C53H102O6	HMDB0102252	LMGL03015058	56938844	-	-	-	109000	254270	408320	480940	3082400	76113	1377500	454140	1270200	162660	296080	302580	1355300	240630	195660	288590	1138100	756720	1274800	177450	304950	1287700	87166	1294800	151570	142090	196670	3228200	242900	62003	56827	436010	147240	78777	537760	148900
LIPID-P-0796	TG(16:0_17:0_18:0)	Glycerolipid	TG	866.815	848.783	[M+NH4]+	C54H104O6	HMDB0104381	LMGL03010041	131812514	-	-	-	5504600	10816000	12291000	17343000	101420000	1990600	46606000	11824000	17327000	3384500	7912400	11006000	65790000	7126400	4241100	13743000	31168000	29411000	50926000	5129100	10218000	35730000	1347000	36385000	4650700	6584200	6806000	85601000	7211000	1271900	4424100	8745200	2955300	1446800	9610500	4716700
LIPID-P-0798	TG(14:0_18:0_20:0)	Glycerolipid	TG	880.833	862.799	[M+NH4]+	C55H106O6	HMDB0042155	LMGL03014348	56938029	-	-	-	364180	445020	216820	277190	2086300	56590	1362900	315550	408820	88039	220660	440490	1942400	282860	33688	403060	555360	758230	1364900	162740	369360	793660	33977	950020	140570	187220	248580	2049700	224350	21132	48258	208640	55121	16234	218310	131060
LIPID-P-0800	TG(16:0_18:0_18:0)	Glycerolipid	TG	880.833	862.799	[M+NH4]+	C55H106O6	HMDB0005365	LMGL03010069	99647664	-	-	-	76578000	79755000	48995000	33593000	126540000	15239000	106920000	78604000	58403000	21997000	51635000	90932000	151740000	55091000	3263300	91711000	43200000	99202000	153170000	27434000	69378000	76720000	7642000	127080000	22086000	66410000	47013000	139570000	52368000	3410800	5728400	29134000	13700000	2116900	36671000	28356000
LIPID-P-0801	TG(15:0_18:0_20:0)	Glycerolipid	TG	894.843	876.815	[M+NH4]+	C56H108O6	HMDB0043050	LMGL03015132	56938916	-	-	-	661440	1210000	1701600	1749700	18890000	261220	7413200	1451400	2211200	447310	1024400	1013200	10797000	1003000	413530	1106600	4618900	4120700	6730100	466000	1328900	4519400	158700	5103500	541130	872820	774530	15664000	791990	154690	428340	1109500	337730	138420	1147900	451180
LIPID-P-0802	TG(17:0_18:0_18:0)	Glycerolipid	TG	894.85	876.815	[M+NH4]+	C56H108O6	HMDB0106781	LMGL03010098	9544064	-	-	-	246950	468800	530440	609650	7833600	105750	2980100	552080	828290	180210	286120	320480	5510200	391220	167390	367620	1755600	1664100	2877300	170140	901870	2091400	64251	2184500	132310	337600	284300	6597500	319980	51772	133750	428720	178710	57598	324980	159010
LIPID-P-0803	TG(16:0_18:0_19:0)	Glycerolipid	TG	894.848	876.815	[M+NH4]+	C56H108O6	HMDB0104526	LMGL03010149	9544114	-	-	-	123830	214640	206420	256730	1766000	49916	1107100	285600	377190	84190	181180	214430	2148800	167860	75776	222810	504050	504690	897270	90502	110590	596510	27866	570470	100120	120100	148580	2145900	113080	27947	78954	158760	56901	28661	170610	68233
LIPID-P-0804	TG(18:0_18:0_18:0)	Glycerolipid	TG	908.865	890.83	[M+NH4]+	C57H110O6	HMDB0005393	LMGL03010002	11146	-	45956	4701	22030000	15895000	5291200	8353100	119050000	2713300	21031000	14517000	11194000	4059000	11661000	20591000	99927000	8924800	249120	30149000	3207800	16175000	80775000	6719500	15252000	11512000	1445000	42633000	1615500	14577000	7469200	127100000	7973400	383810	594670	2710100	1670200	238510	6384300	4135300
LIPID-P-0818	TG(10:0_14:0_14:1)	Glycerolipid	TG	682.599	664.564	[M+NH4]+	C41H76O6	-	-	-	-	-	-	35555	78881	139660	378210	76620	31496	272510	161100	387760	50971	44061	72528	111600	61479	363450	57390	438390	124030	90300	91372	99569	332360	39954	61232	178860	86204	82006	101670	153130	190330	269080	168670	33157	156180	90426	132940
LIPID-P-0819	TG(8:0_16:0_16:1)	Glycerolipid	TG	710.625	692.595	[M+NH4]+	C43H80O6	-	-	-	-	-	-	503590	420860	785300	2336400	743800	311780	2030000	640760	1120700	469610	462190	503740	610190	526620	2543200	514430	2972100	1013600	795780	783370	397080	2654100	329320	558200	1289600	679740	812460	790740	911780	732860	1313100	799150	236650	1192300	828160	1034300
LIPID-P-0820	TG(8:0_14:0_18:1)	Glycerolipid	TG	710.627	692.595	[M+NH4]+	C43H80O6	-	-	-	-	-	-	162220	177020	309270	880640	205380	82787	563820	242360	623330	126560	133610	225070	195100	124290	1092300	146020	1174600	290790	239680	210350	168500	870700	79355	173580	463530	216470	261070	245360	328200	410200	594040	393990	85852	432590	215680	502230
LIPID-P-0821	TG(10:0_12:0_18:1)	Glycerolipid	TG	710.629	692.595	[M+NH4]+	C43H80O6	-	-	-	-	-	-	156950	244280	378010	1103600	181110	79124	699400	313400	849080	152300	142610	186750	233550	117150	1298600	132430	1287700	294680	247530	198630	158740	821750	84535	173040	514670	157540	259060	272010	426590	489140	859780	414100	87670	423550	205290	559800
LIPID-P-0822	TG(8:0_16:0_18:1)	Glycerolipid	TG	738.659	720.627	[M+NH4]+	C45H84O6	-	-	-	-	-	-	1591700	1273900	3060300	6483500	1952500	878560	4951400	2248600	4755100	1369200	1600700	1519100	2263800	1453100	7110500	1245300	9801300	2876200	2233600	1496200	1428000	7135300	828810	1792900	3622500	1967100	1894000	2468700	2991300	2521500	3978500	2954100	822630	3218900	2292700	3119600
LIPID-P-0823	TG(12:0_14:0_16:1)	Glycerolipid	TG	738.66	720.627	[M+NH4]+	C45H84O6	-	LMGL03013212	56937002	-	-	-	696140	776760	1957300	3638100	909620	393010	2677800	1315600	3378200	532320	695990	941860	1097700	611030	4832000	602290	5855500	1361100	1175900	684860	723410	3807000	438890	960700	1959400	735510	965420	1214700	1474000	1657800	2899700	1756600	446730	1788100	1093900	2101600
LIPID-P-0824	TG(10:0_16:0_16:1)	Glycerolipid	TG	738.661	720.627	[M+NH4]+	C45H84O6	-	-	-	-	-	-	1233200	1414700	2924900	6560000	1451200	692440	4364300	2183700	5158300	973830	1048400	1407000	1763500	1010800	7369400	1176300	8841400	2453100	1821600	1375900	1210600	5647800	752100	1404000	3668300	1329400	1834900	1717100	2961000	3152600	4612800	2929300	515480	3159000	1626900	4028400
LIPID-P-0825	TG(12:0_15:0_16:1)	Glycerolipid	TG	752.674	734.642	[M+NH4]+	C46H86O6	-	LMGL03013269	56937059	-	-	-	42772	80443	162300	601260	67150	25935	300590	98340	487030	75377	67349	105550	79421	52715	368850	55433	416860	98813	127930	95100	50840	303150	59967	103820	136740	74210	112830	173750	129080	106150	348050	142010	53507	139340	112140	135700
LIPID-P-0827	TG(12:0_16:0_16:1)	Glycerolipid	TG	766.692	748.658	[M+NH4]+	C47H88O6	-	LMGL03013322	56937112	-	-	-	364060	511380	1344200	2490600	600920	197450	1557000	603330	1740300	378660	629710	825860	594730	356240	3671800	360080	4228900	948950	752260	385200	416360	2431000	277750	611280	1144600	389490	610830	780590	928160	980480	2362200	1272200	303500	925650	676220	1650200
LIPID-P-0828	TG(10:0_16:0_18:1)	Glycerolipid	TG	766.692	748.658	[M+NH4]+	C47H88O6	-	-	-	-	-	-	9458900	6796300	15460000	30283000	9940000	4712200	24153000	13562000	24327000	6600000	7905000	8465100	11824000	7733300	30655000	6412200	40757000	15397000	10619000	7563500	6488600	28448000	3924200	8022900	20748000	9715500	9351200	10699000	15612000	13504000	21415000	14662000	3977600	16926000	11844000	17839000
LIPID-P-0829	TG(12:0_14:0_18:1)	Glycerolipid	TG	766.692	748.658	[M+NH4]+	C47H88O6	-	LMGL03013217	56937007	-	-	-	731430	1143300	3036400	5511600	1313300	403010	3775800	1291400	3688400	843640	1249400	1852400	1309800	763310	7739200	721360	9292400	2020800	1731500	804850	886040	5311700	602930	1528900	2353300	759320	1442700	1896600	1936600	2175200	6087100	3234800	705240	1995900	1747900	4098600
LIPID-P-0831	TG(12:0_15:0_18:1)	Glycerolipid	TG	780.703	762.674	[M+NH4]+	C48H90O6	-	LMGL03013274	56937064	-	-	-	426160	596210	1610000	4918400	831470	344030	3056800	1383300	5851900	804860	808550	778720	961370	609010	2980600	567100	5061200	1124200	920600	683700	570370	3231900	435400	996220	1329600	569800	826740	1611600	1348500	803080	2905900	1674500	618990	1172600	1231100	1135600
LIPID-P-0832	TG(14:0_15:0_16:1)	Glycerolipid	TG	780.703	762.674	[M+NH4]+	C48H90O6	HMDB0042099	LMGL03014168	56937958	-	-	-	82658	276740	463910	2051800	271460	103560	962950	368690	2030200	243660	272570	319800	246090	176640	1122600	190910	1722300	361790	331250	219370	172960	1028700	190290	336150	379130	148470	270140	543520	407640	275900	1257200	661140	196910	360420	358090	511280
LIPID-P-0833	TG(12:0_16:0_18:1)	Glycerolipid	TG	794.724	776.689	[M+NH4]+	C49H92O6	-	LMGL03013326	56937116	-	-	-	5458700	4905700	15100000	23778000	9618800	3055000	19218000	9674300	20749000	4854400	6732300	8621100	9924900	4907700	26627000	4701100	40692000	13090000	8904800	4631500	5459200	26255000	3212100	8586200	13091000	5237900	7476300	10905000	10611000	10401000	22917000	16699000	4237300	11153000	11264000	14364000
LIPID-P-0834	TG(14:0_16:0_16:1)	Glycerolipid	TG	794.724	776.689	[M+NH4]+	C49H92O6	HMDB0042129	LMGL03014221	56938011	-	-	-	5885700	7827300	19921000	30609000	10303000	3363300	23699000	11187000	25287000	5045200	7505000	11712000	11348000	5879600	38915000	6632700	47679000	16006000	11767000	6218500	6382800	29582000	3976800	10229000	17088000	6384900	10126000	10832000	13050000	17600000	32376000	20320000	3938100	15091000	12855000	25356000
LIPID-P-0835	TG(15:0_16:0_16:1)	Glycerolipid	TG	808.737	790.705	[M+NH4]+	C50H94O6	HMDB0043025	LMGL03015005	56938794	-	-	-	1162800	2105700	4932600	14037000	2689200	954290	8483800	4199100	14461000	2159500	2362200	3127200	2700400	1585200	11022000	1934200	15211000	4424600	3402400	2050500	1499100	8409300	1233400	3363900	4473300	1674500	2580800	4407300	3862800	2694600	10953000	5842500	1299400	3760500	4384900	5280900
LIPID-P-0836	TG(14:0_15:0_18:1)	Glycerolipid	TG	808.736	790.705	[M+NH4]+	C50H94O6	HMDB0042100	LMGL03014173	56937963	-	-	-	754440	1359900	3975800	10551000	2384200	649210	5946900	2941600	11768000	1665600	2041600	1994800	2421900	1260800	7551300	1228300	12732000	3498700	2510900	1455900	1440900	7459700	992490	2399800	2682300	1397800	1752800	3352800	2667700	1831800	7896700	4598100	1281400	2360400	3637800	3138500
LIPID-P-0837	TG(16:0_16:0_16:1)	Glycerolipid	TG	822.755	804.721	[M+NH4]+	C51H96O6	HMDB0005359	LMGL03010017	9543986	-	-	4716	47182000	49621000	70126000	87256000	70213000	34066000	85875000	60816000	81147000	39441000	49648000	59284000	69711000	40108000	92413000	48949000	111260000	77518000	70504000	45219000	41877000	92189000	27568000	56717000	75682000	45915000	53959000	61933000	65997000	68051000	90097000	72604000	28454000	65420000	61428000	86813000
LIPID-P-0838	TG(14:0_16:0_18:1)	Glycerolipid	TG	822.755	804.721	[M+NH4]+	C51H96O6	HMDB0042131	LMGL03014226	56938015	-	-	-	36279000	35121000	60977000	77211000	54238000	24664000	69828000	50851000	69156000	29901000	37810000	45763000	55280000	32927000	77680000	35333000	99857000	62983000	52345000	33736000	32818000	81914000	20703000	44277000	61536000	34909000	42596000	48359000	51749000	52434000	76284000	60962000	23855000	49905000	52501000	68112000
LIPID-P-0840	TG(15:0_16:0_18:1)	Glycerolipid	TG	836.77	818.736	[M+NH4]+	C52H98O6	HMDB0043027	LMGL03015010	131754161	-	-	-	5470700	8161600	20365000	33171000	17147000	5199500	25875000	15636000	37313000	8709900	12058000	10711000	16378000	7783400	32194000	8097600	51777000	20424000	14079000	7927400	8249900	33488000	4977000	14089000	15955000	7883700	10396000	17825000	13595000	10183000	30844000	20117000	7216500	13427000	19260000	17319000
LIPID-P-0842	TG(16:0_16:0_18:1)	Glycerolipid	TG	850.786	832.752	[M+NH4]+	C53H100O6	HMDB0005360	LMGL03010005	25240460	-	-	4705	21030000	19571000	28796000	34496000	38135000	13796000	37528000	25435000	36656000	15166000	20721000	24926000	32576000	17592000	39372000	19801000	47673000	35942000	32727000	16354000	15696000	40461000	9487400	23639000	30529000	18211000	20134000	35222000	24577000	25814000	37417000	26923000	12045000	25076000	25323000	32759000
LIPID-P-0844	TG(16:0_17:0_18:1)	Glycerolipid	TG	864.802	846.768	[M+NH4]+	C54H102O6	-	LMGL03010051	-	-	-	-	12247000	15177000	40791000	51640000	49067000	11167000	48067000	29388000	54343000	16485000	26388000	18168000	38578000	16810000	52192000	18120000	83409000	41292000	29834000	14342000	15335000	61786000	8392500	29246000	28839000	15898000	19553000	42885000	23567000	17105000	48321000	33762000	15649000	22269000	36435000	28522000
LIPID-P-0846	TG(16:0_18:0_18:1)	Glycerolipid	TG	878.817	860.783	[M+NH4]+	C55H104O6	HMDB0005367	LMGL03010085	5365005	-	-	-	82606000	72288000	109640000	123850000	146580000	62602000	119340000	90343000	112550000	66882000	89341000	85447000	129430000	78601000	106930000	76551000	154850000	131590000	119350000	55820000	68882000	117540000	37540000	102800000	96923000	79083000	72424000	129070000	88361000	76322000	96480000	98008000	71425000	81077000	101930000	93048000
LIPID-P-0848	TG(16:0_16:1_20:0)	Glycerolipid	TG	878.818	860.783	[M+NH4]+	C55H104O6	HMDB0005375	LMGL03010095	9544061	-	-	4794	83124	92831	140930	187850	138640	61441	184990	102860	196770	72394	93522	98867	132800	82608	267290	60170	374820	151140	135710	76620	85799	242710	31003	122180	144700	67423	78627	134090	92312	98537	206750	164120	68060	133160	147630	144630
LIPID-P-0849	TG(17:0_18:0_18:1)	Glycerolipid	TG	892.831	874.799	[M+NH4]+	C56H106O6	-	LMGL03010119	9544084	-	-	-	2505900	2608600	9941200	9435200	30129000	2548700	12233000	6394100	10865000	2801700	5762500	3408200	13328000	3833200	8005800	5153000	19844000	10355000	9994500	2551100	3190600	19015000	1082400	10533000	4045400	2427600	2806800	19507000	4552200	2159300	5590100	6728000	3853500	2518800	7820800	3482900
LIPID-P-0850	TG(17:0_17:0_19:1)	Glycerolipid	TG	892.826	874.799	[M+NH4]+	C56H106O6	-	LMGL03012999	56936791	-	-	-	191930	168590	629880	747500	1519700	140250	849720	371720	582770	197120	367070	218610	895670	248190	463560	309360	1679200	733030	666960	146960	195570	1290600	55516	476680	333790	172350	210910	1348900	306810	129130	445610	381100	212060	225820	506510	293420
LIPID-P-0851	TG(16:0_18:0_20:1)	Glycerolipid	TG	906.847	888.815	[M+NH4]+	C57H108O6	HMDB0005368	LMGL03010205	9544170	-	-	-	254800	219250	382180	443580	1341400	95290	803540	252660	404180	125910	246390	249120	1134200	267810	310140	240740	1027600	693730	714750	123140	267910	1054700	44388	636910	210640	190750	144290	1675700	230120	112210	222820	307930	175050	122960	320260	162210
LIPID-P-0852	TG(18:0_18:0_18:1)	Glycerolipid	TG	906.849	888.815	[M+NH4]+	C57H108O6	HMDB0005395	LMGL03010188	16058371	-	-	4884	64583000	54462000	96073000	83572000	152320000	41990000	117040000	77991000	89708000	43709000	72500000	66032000	142950000	63271000	73293000	61148000	124970000	112570000	106720000	32451000	63278000	123120000	16105000	108530000	58131000	60849000	43594000	164820000	64701000	45059000	56781000	75504000	56467000	46998000	75895000	58412000
LIPID-P-0853	TG(16:0_20:0_18:1)	Glycerolipid	TG	906.846	888.815	[M+NH4]+	C57H108O6	HMDB0005368	LMGL03010205	9544170	-	-	-	854570	567220	1170100	1497100	1645100	431120	1887800	867190	1659700	496860	1035500	641740	1599200	861950	1520800	537830	3232100	1482800	957250	435510	571780	2220600	164050	898110	1157000	504910	567950	1577000	730030	634560	1077500	1002500	629060	736520	1170700	791930
LIPID-P-0854	TG(15:0_16:0_24:1)	Glycerolipid	TG	920.858	902.83	[M+NH4]+	C58H110O6	HMDB0043031	-	131754165	-	-	-	7848.1	5555.3	16770	25227	68727	4504.3	26766	6826	27273	3270.6	11719	5374.4	41696	9114.2	23893	5074.4	75659	25831	27307	3496.8	10314	38253	4601.4	20674	10958	7315.2	7931.3	78875	5876.6	7641.9	19835	14799	7608.9	12171	17578	10342
LIPID-P-0855	TG(16:0_18:1_21:0)	Glycerolipid	TG	920.855	902.83	[M+NH4]+	C58H110O6	-	LMGL03010455	9544418	-	-	-	39958	31574	133700	52245	610630	28185	104670	35558	134720	54686	72859	52858	127470	73037	82780	37228	370480	163930	76368	30796	64683	359180	12438	138840	54934	32002	27839	263130	48241	34663	87330	121220	62903	55403	112050	43364
LIPID-P-0856	TG(18:0_18:1_20:0)	Glycerolipid	TG	934.876	916.846	[M+NH4]+	C59H112O6	HMDB0005402	LMGL03010382	9544345	-	-	-	183650	132100	261340	213700	1224700	84164	492460	171390	303870	92030	195700	145190	812850	184030	183770	125400	634260	335510	440070	71485	163980	502760	23723	404420	132260	102870	96262	984700	124880	99651	139160	189010	157780	111580	197850	111300
LIPID-P-0858	TG(16:0_18:1_22:0)	Glycerolipid	TG	934.88	916.846	[M+NH4]+	C59H112O6	HMDB0044112	LMGL03010511	9544474	-	-	-	150990	95652	200430	164560	977190	57026	398670	122420	234830	64162	145570	97278	642790	130120	143650	91806	486600	258700	301760	57155	127780	408530	26997	299430	92277	76200	57279	780760	99091	71003	110400	146080	96841	80871	142070	87730
LIPID-P-0861	TG(15:0_24:0_18:1)	Glycerolipid	TG	948.888	930.862	[M+NH4]+	C60H114O6	HMDB0043142	-	131754270	-	-	-	2994.8	2950.6	7771.4	9729	19871	2368	17813	6117.7	12500	3065.4	8439.3	3331.1	15622	3688.4	8737.4	3511.2	32971	9193.4	13524	2910.8	4500	28123	1141	10218	7538.7	551.29	6540.1	22218	3631.9	3252.4	10065	8508.3	3243.3	3762.6	8334	4993.9
LIPID-P-0862	TG(16:0_23:0_18:1)	Glycerolipid	TG	948.891	930.862	[M+NH4]+	C60H114O6	-	-	-	-	-	-	4001.8	2660.3	7257.4	3732	8930.9	1494.4	11802	4594.3	12104	2028.9	5252.3	2986.9	8780.8	2926.3	5486.3	2000	28317	5858.2	8577.2	1296.5	3457	15736	1104.1	5808.4	7120.6	1744.6	2485.9	9274.6	5026.9	1587.3	10581	4836.6	3461.4	3806	6207.2	5079.9
LIPID-P-0864	TG(16:0_24:0_18:1)	Glycerolipid	TG	962.911	944.877	[M+NH4]+	C61H116O6	HMDB0044004	-	131755092	-	-	-	7413.5	1495.7	6564.4	9583.7	8733.5	2773	13685	4507.4	11200	3987.9	5808.2	3235.7	9519.3	3030.3	11156	2813.3	21940	7466.9	11695	3797.2	5883.9	20904	1352.2	5757.4	10100	2738.5	4552.3	8173.2	4869.8	5204.1	14360	8377.8	3614.1	5683.8	9556.5	3695.1
LIPID-P-0867	TG(16:0_20:1_22:0)	Glycerolipid	TG	962.912	944.877	[M+NH4]+	C61H116O6	HMDB0044140	LMGL03010823	9544784	-	-	-	3752.1	4392.2	7940.5	5902.9	22281	2271.8	12511	3966.7	8494.8	3043.7	4509.8	3645.9	13915	4053.3	4794.1	2754.2	22958	8479.6	10634	2459.5	6406.5	14131	987.26	11382	5998.5	2430.5	1647.5	21918	5157	3154.6	6551	8319.5	3396.7	4281.8	7733	4096.8
LIPID-P-0875	TG(8:0_14:0_18:2)	Glycerolipid	TG	708.612	690.58	[M+NH4]+	C43H78O6	-	-	-	-	-	-	5299.1	5652.8	10246	63492	10118	3409.6	38733	9159.4	30160	10159	6662.9	10339	11388	11324	70350	9694.9	82668	17618	21545	9011.7	16213	72023	5724.4	9919	22733	8474.1	14604	19392	17068	19235	43857	25118	3059.9	27594	11651	24077
LIPID-P-0876	TG(8:0_16:1_16:1)	Glycerolipid	TG	708.611	690.58	[M+NH4]+	C43H78O6	-	-	-	-	-	-	6531.4	8875.7	17752	57164	19756	4894.2	31624	13005	49586	11726	8100.9	15041	14327	10383	82319	14897	80791	33735	22414	6710.7	25220	67542	8726	10554	24493	5519.3	20383	16806	24265	9685.4	40271	30013	3415.6	33773	18228	25479
LIPID-P-0877	TG(10:0_12:0_18:2)	Glycerolipid	TG	708.614	690.58	[M+NH4]+	C43H78O6	-	-	-	-	-	-	2499.3	7257.1	21905	67820	10830	2002.2	38948	13496	31586	10223	7195	10302	10933	6827.5	66658	6733.1	52070	10818	15284	6469.2	10341	42816	3010.3	6776.4	17128	3753.2	11959	16929	14759	26976	32555	17282	2983.8	6461.5	10097	23148
LIPID-P-0879	TG(8:0_16:1_18:1)	Glycerolipid	TG	736.646	718.611	[M+NH4]+	C45H82O6	-	-	-	-	-	-	123280	155570	226530	630880	113740	67831	340070	181830	486170	89736	112920	118500	142960	111460	847260	137100	596830	213780	143660	149180	110950	420080	58250	91114	334030	130180	194430	144130	249910	298290	399130	157420	47302	303940	148640	342390
LIPID-P-0880	TG(8:0_16:0_18:2)	Glycerolipid	TG	736.642	718.611	[M+NH4]+	C45H82O6	-	-	-	-	-	-	199190	121580	356620	775050	260290	90154	471610	200860	525510	191520	178010	124300	244360	221550	837420	129830	1154500	425290	334420	145390	352890	1193400	130610	222190	313220	217800	231160	426420	302300	197210	488250	460740	124660	307410	291570	311960
LIPID-P-0881	TG(15:0_14:1_14:1)	Glycerolipid	TG	750.658	732.627	[M+NH4]+	C46H84O6	HMDB0043169	LMGL03012813	56936607	-	-	-	15890	28295	51463	197330	30979	10210	86833	42917	248800	28700	23460	22980	19792	11208	100140	18996	165320	46037	42636	23795	37886	145080	8338	29666	48737	27675	24027	89872	57812	11336	103270	70418	19131	45925	41764	42653
LIPID-P-0882	TG(9:0_16:0_18:2)	Glycerolipid	TG	750.658	732.627	[M+NH4]+	C46H84O6	-	-	-	-	-	-	16542	37951	77324	313860	53854	16421	160920	53179	320490	57289	48027	41558	46969	44461	170520	37158	290520	60142	72163	50475	53796	261050	27847	63328	63985	31719	45052	148590	101520	32548	146920	107160	47696	77645	81027	52494
LIPID-P-0884	TG(14:0_14:1_16:1)	Glycerolipid	TG	764.673	746.642	[M+NH4]+	C47H86O6	HMDB0042279	LMGL03014140	131753421	-	-	-	588180	642650	1180900	2657100	558520	285750	1674900	1010100	2195000	443070	486940	676130	725640	417700	3754400	596860	2875500	1027200	629610	455330	488320	1986800	289790	522580	1419600	468450	795450	659830	1116400	1245000	1917700	900920	271730	1220100	693710	1554900
LIPID-P-0885	TG(10:0_16:0_18:2)	Glycerolipid	TG	764.672	746.642	[M+NH4]+	C47H86O6	-	-	-	-	-	-	1444400	974390	2851000	6474000	1847100	705790	3892400	1795900	4097400	1280100	1322600	1105000	1907400	1371200	6823200	1208400	8797800	2876700	2451800	1267600	1974500	7282200	793030	1342700	3147200	1423000	1830300	2576400	2513200	2082300	4527400	2930400	785470	2837500	2040700	2856900
LIPID-P-0886	TG(12:0_14:0_18:2)	Glycerolipid	TG	764.676	746.642	[M+NH4]+	C47H86O6	-	LMGL03013218	56937008	-	-	-	67351	102760	339050	483430	149540	34313	320300	110600	319000	88023	128190	167500	126750	83719	900290	80132	794980	215730	178910	79475	111930	609810	64881	142010	214800	87035	134500	230760	163250	196870	514370	365400	62447	192320	176360	371050
LIPID-P-0890	TG(15:0_14:1_16:1)	Glycerolipid	TG	778.693	760.658	[M+NH4]+	C48H88O6	HMDB0043170	-	131754297	-	-	-	20308	24758	45032	204340	25434	6049.1	71859	36067	194090	29856	34735	30620	27360	17706	127940	21190	175410	32335	27233	27008	12658	135610	17416	40787	31737	14157	24963	53859	54417	21685	128760	83281	19855	35432	47041	57695
LIPID-P-0891	TG(12:0_15:0_18:2)	Glycerolipid	TG	778.693	760.658	[M+NH4]+	C48H88O6	-	LMGL03013275	56937065	-	-	-	3012	8657.8	33879	109420	19001	6479.5	47987	32343	163310	19920	23844	23432	21182	18953	78129	13843	136290	36303	27236	9055.2	14776	105640	7803	16069	25038	15604	23411	44782	28464	16039	87349	64767	17692	19419	31942	25622
LIPID-P-0892	TG(14:1_16:0_16:1)	Glycerolipid	TG	792.708	774.674	[M+NH4]+	C49H90O6	HMDB0047771	LMGL03014627	56938416	-	-	-	749610	870290	2222900	4465000	1137600	367190	2596900	1148400	2704400	772970	937220	1191400	1153900	716530	5816200	795910	6196300	1847500	1285100	719670	895140	4051600	452630	942520	1972500	729240	1260500	1552900	1593800	1594800	4346800	2223300	522350	1651500	1301300	3119500
LIPID-P-0893	TG(12:0_16:0_18:2)	Glycerolipid	TG	792.707	774.674	[M+NH4]+	C49H90O6	-	LMGL03013327	56937117	-	-	-	540060	511510	1965300	3112400	1107800	270720	2035600	678740	2468500	571860	813880	703420	1007500	628060	3871200	449310	6145300	1709100	1255000	402670	1040300	4069600	441820	924100	1072800	568560	842700	1511400	1172200	859110	3152900	2279700	556830	1111400	1223700	1320000
LIPID-P-0894	TG(14:0_14:1_18:1)	Glycerolipid	TG	792.708	774.674	[M+NH4]+	C49H90O6	HMDB0042281	LMGL03014145	56937935	-	-	-	5646900	5371600	12198000	22597000	5694600	3441400	18337000	11289000	21186000	3875500	5673500	5940400	9180600	5103800	23816000	5958700	24614000	10751000	4705700	3500100	4540300	16515000	2560400	4939600	11559000	5999900	6321200	6378800	9294300	10314000	15949000	9285800	3682600	10947000	7752500	10623000
LIPID-P-0896	TG(15:0_16:1_16:1)	Glycerolipid	TG	806.724	788.689	[M+NH4]+	C50H92O6	HMDB0043199	LMGL03012901	131754326	-	-	-	115510	222930	439720	1316900	213390	74844	668910	322860	1062600	227350	208580	276910	210650	152470	1377600	211400	1202800	324720	206300	179790	162980	792680	97989	274370	380990	133870	307150	273480	405430	290780	1021100	499080	118540	325750	286750	555150
LIPID-P-0898	TG(14:0_15:0_18:2)	Glycerolipid	TG	806.722	788.689	[M+NH4]+	C50H92O6	HMDB0042106	LMGL03014174	56937964	-	-	-	67811	128080	418920	1561900	232280	62367	600390	232580	1611500	217800	217030	206940	220580	173220	941270	142940	1688500	429420	282930	139650	238220	1091700	130910	311920	233090	148160	227580	524510	360690	148270	1178600	623680	168370	253300	440310	303570
LIPID-P-0900	TG(14:0_16:1_17:1)	Glycerolipid	TG	806.722	788.689	[M+NH4]+	C50H92O6	-	LMGL03014248	56938037	-	-	-	83925	171210	410790	1151200	217530	70788	597570	236630	1034200	143040	162200	195540	237550	137980	1140700	170910	1493700	421650	231770	167430	207860	875240	127590	270390	283140	122700	213540	335460	292460	197160	1012000	533660	130870	318440	347990	444880
LIPID-P-0901	TG(16:0_16:1_16:1)	Glycerolipid	TG	820.739	802.705	[M+NH4]+	C51H94O6	HMDB0005376	LMGL03010018	-	-	-	4717	8448400	10110000	22810000	41149000	11586000	4151500	25357000	13359000	28345000	6989500	9723300	12668000	13567000	7965600	50014000	9892300	52044000	24526000	14175000	7815900	9851200	32833000	4443600	10260000	22112000	8446600	13867000	13521000	18244000	18189000	38854000	22808000	4908200	18940000	16391000	34134000
LIPID-P-0902	TG(14:0_16:0_18:2)	Glycerolipid	TG	820.739	802.705	[M+NH4]+	C51H94O6	-	LMGL03014227	56938016	-	-	-	3164600	3162400	10646000	18631000	6958000	1806800	11080000	4917200	11908000	3276900	4452400	5053300	6845300	3552800	23028000	3628300	29410000	12715000	8055800	2847100	5860000	20576000	2399300	5002700	8731100	3497700	5335000	8296200	7324200	6213200	18610000	12127000	2945400	7047200	8539600	11056000
LIPID-P-0904	TG(14:0_16:1_18:1)	Glycerolipid	TG	820.739	802.705	[M+NH4]+	C51H94O6	HMDB0010420	LMGL03014251	53480485	-	-	-	5905200	7128600	17073000	29927000	8652500	3268900	19684000	9774600	22142000	5216300	6847000	9137300	10217000	5817600	39158000	6980900	43035000	19183000	10820000	5157600	7634500	27196000	3591000	7486600	15328000	5795100	9338800	10409000	12759000	13004000	27768000	17510000	3839800	14197000	11749000	21553000
LIPID-P-0906	TG(16:0_16:1_17:1)	Glycerolipid	TG	834.755	816.721	[M+NH4]+	C52H96O6	-	LMGL03010025	9543994	-	-	-	843590	1524200	3938600	7177900	1638200	755540	4488400	2303500	5927000	1141900	1744800	1671700	1631600	1177400	8924300	1869000	8234900	2913800	1354700	1393000	1034800	4857800	705250	1846900	2953900	1081000	2273900	1521400	2601200	1956800	5839400	2863300	755050	2552100	2643800	4093700
LIPID-P-0907	TG(15:0_16:0_18:2)	Glycerolipid	TG	834.755	816.721	[M+NH4]+	C52H96O6	HMDB0043032	LMGL03015011	56938800	-	-	-	443380	778410	2581500	6355700	1713000	373970	3099200	1215300	6292500	930120	1204200	915190	1705400	768870	5173500	839380	9536800	3042700	1774200	748540	1532700	5855300	608660	1525900	1488800	772950	1087500	2463800	1630400	922910	5149200	3262100	843490	1456400	2635400	1792500
LIPID-P-0908	TG(15:0_16:1_18:1)	Glycerolipid	TG	834.755	816.721	[M+NH4]+	C52H96O6	HMDB0043201	LMGL03015035	56938821	-	-	-	693100	1300700	3431100	9445400	1918200	565330	4624900	2036000	8579700	1570600	1766600	1543600	1952100	1113700	7532100	1446300	10999000	3547400	2102800	1187600	1618300	6894900	746660	1951100	2271800	1076100	1738000	3044000	2572600	1541600	7136600	3770800	1029200	2342100	3369300	3088100
LIPID-P-0909	TG(16:0_16:1_18:1)	Glycerolipid	TG	848.771	830.736	[M+NH4]+	C53H98O6	HMDB0005377	LMGL03010043	9544011	-	-	-	4058300	4449600	7012000	10783000	3687500	2270600	7780200	5648800	8738800	3067100	4146500	5004200	4633000	2962400	13752000	4317500	11486000	7087400	3550700	3275800	2593400	7692100	1666500	3313400	7529600	3631700	5084100	3211900	5981700	6370700	9775000	5470000	1886800	6753600	5003200	10047000
LIPID-P-0911	TG(14:0_18:0_18:2)	Glycerolipid	TG	848.771	830.736	[M+NH4]+	C53H98O6	HMDB0010430	LMGL03014342	53480494	-	-	-	2312600	2378700	4714500	6395400	2401800	1341000	5170400	3414900	5502600	1735100	2471400	2841400	3498000	2048400	7496200	2324400	8367200	4600400	1989100	1581500	1746700	5513500	994660	2291200	4086200	2444400	2660000	2533200	3054200	3652400	5311700	3811800	1693700	3891100	3481500	4594200
LIPID-P-0913	TG(15:0_17:0_19:2)	Glycerolipid	TG	862.785	844.752	[M+NH4]+	C54H100O6	-	-	-	-	-	-	3097700	4285300	12274000	18407000	6595700	2995100	12393000	7373000	19311000	4985500	7143200	4849300	7793100	3658600	18221000	5311000	23975000	10422000	4992200	3898700	4370600	16363000	2426200	6594000	7837700	4213600	5939600	7467500	7252200	5137200	14794000	9568600	3796600	7392900	10886000	8242200
LIPID-P-0914	TG(16:0_17:1_18:1)	Glycerolipid	TG	862.785	844.752	[M+NH4]+	C54H100O6	-	LMGL03010061	-	-	-	-	7611300	9941500	23438000	33086000	11873000	6642600	24576000	17605000	29781000	9957800	15248000	10781000	13591000	8780500	38648000	13771000	36222000	20448000	8495600	8880300	6410300	24126000	4707600	11314000	17803000	8814200	14265000	10535000	16027000	11200000	27653000	16014000	7241800	15104000	19206000	20562000
LIPID-P-0915	TG(16:0_18:1_18:1)	Glycerolipid	TG	876.802	858.768	[M+NH4]+	C55H102O6	HMDB0005382	LMGL03010100	25240174	-	75583	4798	44084000	37213000	59855000	71833000	37019000	31309000	62806000	51112000	63525000	33026000	49947000	44003000	51046000	40567000	75481000	39835000	79075000	62911000	30533000	27657000	29240000	62424000	21035000	33413000	57614000	41945000	41599000	40457000	45568000	45337000	61629000	49549000	33536000	51647000	53278000	57114000
LIPID-P-0916	TG(16:0_18:0_18:2)	Glycerolipid	TG	876.79	858.768	[M+NH4]+	C55H102O6	HMDB0005369	LMGL03010104	9544069	-	-	-	22777000	17061000	38660000	43481000	38437000	15518000	36413000	26591000	38815000	19871000	27573000	21366000	33469000	22999000	43639000	19044000	63191000	42577000	30491000	13120000	25822000	51889000	10922000	23621000	30110000	20608000	19189000	35424000	27269000	23958000	39005000	36559000	22376000	26666000	34644000	31794000
LIPID-P-0917	TG(16:0_16:1_20:1)	Glycerolipid	TG	876.802	858.768	[M+NH4]+	C55H102O6	HMDB0005378	LMGL03010114	9544079	-	-	-	122030000	109800000	149100000	161060000	120000000	98653000	147880000	130860000	144680000	106500000	128750000	117430000	135570000	116250000	164190000	116290000	176150000	148110000	110010000	93092000	100370000	159430000	78720000	106770000	141390000	115810000	116220000	129340000	125370000	122840000	149990000	136810000	109220000	130510000	142000000	139410000
LIPID-P-0918	TG(14:0_18:0_20:2)	Glycerolipid	TG	876.802	858.768	[M+NH4]+	C55H102O6	HMDB0042168	LMGL03014350	56938139	-	-	-	70680	65933	126340	235540	88758	39459	157160	82118	208120	54870	85301	76402	121820	74000	213060	73692	308920	136970	84549	71262	93741	188610	41090	108620	100960	83924	86302	112280	89209	110950	173880	173730	89526	111990	130920	132920
LIPID-P-0921	TG(17:0_18:1_18:1)	Glycerolipid	TG	890.786	872.783	[M+NH4]+	C56H104O6	HMDB0062701	LMGL03010138	9544103	-	127309	-	17277000	17539000	47569000	55938000	26581000	14549000	43389000	28955000	51331000	19846000	33229000	18283000	32931000	21646000	59258000	19742000	72729000	40010000	16683000	12471000	15479000	52735000	8805700	23797000	30255000	19206000	21773000	26725000	24362000	18949000	44620000	31870000	24457000	27430000	41760000	28366000
LIPID-P-0922	TG(16:0_18:1_19:1)	Glycerolipid	TG	890.816	872.783	[M+NH4]+	C56H104O6	-	LMGL03015729	56939511	-	-	-	1951700	1590900	4702800	6793900	2424200	1407900	4738000	3148600	5054800	2095300	3362100	1975000	3417800	2301300	7424900	2303700	8078900	3802200	1584800	1439100	1389000	6280400	897260	2160100	3707100	1861900	2372700	2667800	2761800	1813100	4954800	3147900	2038300	3017400	4267700	3236500
LIPID-P-0924	TG(16:0_18:1_20:1)	Glycerolipid	TG	904.836	886.799	[M+NH4]+	C57H106O6	HMDB0005383	LMGL03010234	9544199	-	-	-	2133600	1357900	2626000	4424400	1582700	1051600	3288600	2054600	3309200	1529800	2054700	1503600	2536000	1808900	4525100	1459400	5375700	2668200	1203300	1108600	1217800	3436200	623980	1383700	2716200	1480200	1672600	2270100	1783800	1724400	2989000	2436700	1465000	2396500	2984500	1898000
LIPID-P-0925	TG(16:1_18:0_20:1)	Glycerolipid	TG	904.812	886.799	[M+NH4]+	C57H106O6	HMDB0005424	LMGL03010235	9544200	-	-	-	2009500	1297700	2546400	4085100	1232200	1029800	3124200	2036500	3184800	1373400	2218500	1520200	2219500	1679200	4215900	1405400	4828800	2765700	996230	1167600	1022800	3137800	591430	1268400	2573500	1499900	1572300	1777400	1782800	1750800	2828600	2278100	1569300	2305900	2947000	1874600
LIPID-P-0926	TG(18:0_18:1_18:1)	Glycerolipid	TG	904.833	886.799	[M+NH4]+	C57H106O6	HMDB0005403	LMGL03010217	16058372	-	77686	4913	73832000	66220000	112730000	118060000	85167000	61306000	103330000	87107000	102780000	63463000	88915000	73047000	90118000	73642000	122240000	64775000	140810000	104460000	59923000	48264000	66237000	124800000	38051000	70904000	80254000	74040000	61964000	78980000	78263000	78687000	100910000	97616000	80657000	86974000	98074000	86482000
LIPID-P-0927	TG(16:0_16:1_22:1)	Glycerolipid	TG	904.833	886.799	[M+NH4]+	C57H106O6	HMDB0044064	LMGL03010325	9544289	-	-	-	6359.8	6999.4	17248	17072	4882.7	3723.3	20810	16051	15776	9777	13510	10009	16057	9695.9	25160	6493.4	27742	21830	5710.6	10457	6545.1	21487	3974.7	7019.1	15141	7919.9	8572.1	10140	10724	15221	15259	16677	14868	15867	19053	15881
LIPID-P-0928	TG(15:0_18:1_22:1)	Glycerolipid	TG	918.842	900.815	[M+NH4]+	C58H108O6	HMDB0043233	LMGL03015160	131754360	-	-	-	2202000	2178800	6043800	7088700	2955600	1751800	5187200	3890200	5452000	2447200	4322500	2186300	3528300	2687900	7936700	2338700	8767000	4358000	1537100	1588100	1746100	6863600	864450	2448800	2877700	2390500	2245300	2608100	2508100	2474000	4421300	3882500	3043000	3348300	4502600	3120700
LIPID-P-0930	TG(18:0_18:1_19:1)	Glycerolipid	TG	918.846	900.815	[M+NH4]+	C58H108O6	-	LMGL03016144	-	-	-	-	373570	339760	1249000	1358300	901770	295310	1061700	677700	958900	407800	800020	399580	865880	464180	1461200	430310	2260300	900010	420770	276760	395270	1717800	148490	662000	552660	421350	360700	659500	577920	375190	820170	766050	559130	528090	855030	594910
LIPID-P-0933	TG(18:0_18:1_20:1)	Glycerolipid	TG	932.866	914.83	[M+NH4]+	C59H110O6	HMDB0005404	LMGL03010434	25240375	-	-	-	402580	264620	739280	773690	479690	181080	701950	420030	687030	268140	499370	278580	555930	338920	804240	218650	1667700	722900	219830	181850	319680	994710	84979	443780	327760	324220	220360	492410	327330	315020	499360	603110	409350	469040	584060	369700
LIPID-P-0934	TG(18:0_18:2_20:0)	Glycerolipid	TG	932.865	914.83	[M+NH4]+	C59H110O6	HMDB0005409	LMGL03010427	9544390	-	-	-	382030	292400	625430	674630	401980	191710	752840	367100	798040	241650	489420	272400	549020	362070	819250	219350	1397500	651500	231310	146460	304040	910050	83620	363740	368590	245070	197570	378560	277880	330130	492780	535440	374460	363100	540350	391300
LIPID-P-0935	TG(16:0_18:1_22:1)	Glycerolipid	TG	932.86	914.83	[M+NH4]+	C59H110O6	HMDB0044120	LMGL03010572	9544534	-	-	-	32088	15313	29250	43641	28738	16626	54395	25184	49482	13542	32842	22360	43738	31771	59982	14813	88321	43210	17321	13239	11083	50778	3177.5	23568	37000	17571	16988	30095	18677	20473	37429	28033	21267	31803	31778	28844
LIPID-P-0939	TG(22:0_18:1_18:1)	Glycerolipid	TG	960.892	942.862	[M+NH4]+	C61H114O6	HMDB0046485	-	131757406	-	-	-	8391.9	7118.8	19465	13359	14539	4994.8	23541	9426.4	23906	2843.8	13641	6978.3	23507	11194	21668	6085.3	49128	13799	3561	2863.1	8995.8	27501	2853.3	12309	12579	5104.8	4523.1	21150	7307.5	8167.6	19989	16128	6513.3	11403	13189	10064
LIPID-P-0944	TG(23:0_18:1_18:1)	Glycerolipid	TG	974.902	956.877	[M+NH4]+	C62H116O6	-	-	-	-	-	-	2275.7	2269.8	7397.2	9100.2	4815.7	1314	11476	2465	9571.1	2394.6	5516	3319.9	7220.4	2968.7	11659	2112.4	27712	6881.1	3352.6	1382.7	3233	14511	141.03	6094.2	6831.5	609.76	2773.4	5626.8	1845.2	2408.3	13394	6121.2	3386	7986.2	6947.6	4397.2
LIPID-P-0952	TG(8:0_16:1_18:2)	Glycerolipid	TG	734.626	716.595	[M+NH4]+	C45H80O6	-	-	-	-	-	-	5497.2	4852	7595.1	46448	7504.8	1054.6	20723	3286.6	31420	2605.1	3679	7806.4	12837	2086.1	44878	7104	41676	17503	11275	5884.9	18460	31466	2185.2	2085.5	14719	10366	8399.6	16083	15003	9384.2	20801	14091	3157.5	21188	7929.7	17054
LIPID-P-0953	TG(10:0_14:0_18:3)	Glycerolipid	TG	734.629	716.595	[M+NH4]+	C45H80O6	-	-	-	-	-	-	3012.9	2461.6	5824.6	21943	2445.4	1236.5	9110.4	3299.8	21531	594.25	2987.7	2811.8	5121.6	933.64	19886	3005.5	27810	5205.4	3335.8	2713.7	9135.3	21973	311.77	4894.7	13204	5014.6	4851.2	5436.4	7326.7	4697.2	20554	13464	653.54	12239	7891.7	12654
LIPID-P-0954	TG(8:0_16:0_18:3)	Glycerolipid	TG	734.629	716.595	[M+NH4]+	C45H80O6	-	-	-	-	-	-	3782.4	2799.9	15541	25400	4270.3	2188.8	19445	8226.8	12706	5769.1	3754.3	3254.9	2846.7	4363.5	21966	4733.8	27944	10900	13186	4083.2	12513	40577	3959.4	9106.7	7729.7	5474.9	7196.5	18567	13263	1272.5	16097	11328	4803.5	8873.5	12116	8458.5
LIPID-P-0955	TG(14:1_14:1_16:1)	Glycerolipid	TG	762.656	744.627	[M+NH4]+	C47H84O6	HMDB0047886	LMGL03012816	56936610	-	-	-	54956	65304	111650	326250	62383	26551	164070	78021	194750	49050	58127	60169	82332	50049	425830	63345	359080	131300	79625	65279	79457	266240	25958	37598	132400	50263	78583	101990	109000	122820	238370	106770	35252	132210	73522	147930
LIPID-P-0956	TG(8:0_18:1_18:2)	Glycerolipid	TG	762.657	744.627	[M+NH4]+	C47H84O6	-	-	-	-	-	-	69699	60871	199220	472330	90172	49135	276230	101210	285200	75110	91011	88499	128540	79534	511600	91325	543520	211330	119570	79688	160480	451030	54610	77994	182370	70399	99373	165920	167950	150870	333370	190040	59301	210000	121800	189170
LIPID-P-0957	TG(10:0_16:0_18:3)	Glycerolipid	TG	762.659	744.627	[M+NH4]+	C47H84O6	-	-	-	-	-	-	71082	46893	113950	310160	67701	26887	161420	56276	202830	67705	53949	49872	59851	66576	322770	65839	386270	129140	83776	62057	86109	336700	41765	54092	148030	53741	65797	108100	129290	84153	209870	151200	24922	118910	80502	119900
LIPID-P-0958	TG(9:0_18:1_18:2)	Glycerolipid	TG	776.675	758.642	[M+NH4]+	C48H86O6	-	-	-	-	-	-	7400.3	15651	37133	159280	14673	3195.9	55225	31819	169270	17227	18299	18116	25265	15319	77232	20833	90802	28002	23786	15005	27696	83789	5317.7	21643	26081	24050	26968	62185	53813	9749.5	75356	34282	14570	22089	32669	17431
LIPID-P-0960	TG(14:1_16:1_16:1)	Glycerolipid	TG	790.688	772.658	[M+NH4]+	C49H88O6	HMDB0047909	LMGL03012845	56936639	-	-	-	28822	49405	162340	235810	56013	19446	135050	59178	134060	34685	62469	91347	65118	34106	479300	72727	291890	115180	78673	50039	56551	207820	35737	63556	93522	46395	73502	69423	93804	105870	272610	157610	34927	83874	54856	221230
LIPID-P-0961	TG(12:0_16:1_18:2)	Glycerolipid	TG	790.695	772.658	[M+NH4]+	C49H88O6	-	LMGL03013352	-	-	-	-	372000	356050	1004900	2189100	522730	245200	1376500	710790	1735900	357060	411600	366290	593520	414840	2320300	417560	2343700	950360	579290	273210	643460	2175700	259620	451300	752020	327600	467960	768240	711360	612860	1677600	878150	326320	685100	649880	755840
LIPID-P-0962	TG(10:0_18:1_18:2)	Glycerolipid	TG	790.69	772.658	[M+NH4]+	C49H88O6	-	-	-	-	-	-	477620	442520	1085300	2554600	591330	249150	1763900	895470	2080300	483610	549820	446330	771900	527240	2699600	519860	2773900	1129600	604360	360640	715830	2326400	269090	448040	988910	508120	618150	880940	877370	835820	1716600	971980	392990	985960	748290	882590
LIPID-P-0964	TG(14:1_16:1_18:1)	Glycerolipid	TG	818.724	800.689	[M+NH4]+	C51H92O6	HMDB0047911	LMGL03014657	56938446	-	-	-	582550	901780	1873000	3859000	771910	351590	1875200	844150	2088300	618320	708620	1037500	862180	513800	5781600	981090	3925300	1746600	937670	618610	851900	2605500	339570	816000	1641100	634570	1174500	896450	1386000	1648400	3414700	1649000	348790	1519500	965450	2953100
LIPID-P-0966	TG(14:0_16:1_18:2)	Glycerolipid	TG	818.724	800.689	[M+NH4]+	C51H92O6	HMDB0042316	LMGL03014252	56938041	-	-	-	560480	766620	2061700	4192700	907120	336110	2168300	935280	2446900	609360	765070	932960	1062600	615750	5852800	855540	5032000	2114300	1175900	572980	1179100	3578800	393180	953020	1484500	657830	1049400	1311900	1362800	1270300	4068200	2186800	518080	1413000	1197800	2284100
LIPID-P-0969	TG(16:0_14:1_18:2)	Glycerolipid	TG	818.72	800.689	[M+NH4]+	C51H92O6	HMDB0044038	-	131755125	-	-	-	382520	481810	1395000	2831600	721700	231650	1529600	588590	1594600	463380	554930	672130	709210	457170	3827300	560010	4127800	1520200	825320	469100	755970	2380900	308050	582370	1169200	487750	758750	870100	951870	792600	2555300	1400300	325630	1016300	892750	1525300
LIPID-P-0970	TG(16:1_16:1_17:1)	Glycerolipid	TG	832.737	814.705	[M+NH4]+	C52H94O6	-	LMGL03010029	9543998	-	-	-	78786	132070	387850	839200	166610	68702	383620	177120	617050	145340	167310	164740	165290	130600	1110300	206640	960820	342130	197820	161530	192900	616490	74959	206400	265190	101650	235450	234720	280740	169710	710090	345300	97062	266020	238850	405820
LIPID-P-0971	TG(15:0_16:1_18:2)	Glycerolipid	TG	832.737	814.705	[M+NH4]+	C52H94O6	-	LMGL03015036	56938822	-	-	-	93765	163850	506590	1372600	232530	74140	533110	234580	1155300	228700	193150	191130	228560	161440	1309200	219930	1349200	497050	258950	156860	280950	956680	124110	287580	278040	153320	239550	404740	334890	199140	997930	551230	143510	234750	385300	339800
LIPID-P-0972	TG(14:0_17:1_18:2)	Glycerolipid	TG	832.737	814.705	[M+NH4]+	C52H94O6	-	LMGL03014299	56938088	-	-	-	45727	56250	202070	423330	108520	30541	203230	79715	339140	71511	69238	76588	88461	68576	538100	101270	497760	207340	83044	53767	96214	368280	49797	111110	126230	54099	85008	134740	122480	76791	405540	214630	57994	123380	153050	183600
LIPID-P-0973	TG(16:1_16:1_18:1)	Glycerolipid	TG	846.753	828.721	[M+NH4]+	C53H96O6	HMDB0048590	LMGL03010052	25240357	-	-	-	6050200	7376200	19198000	30526000	8426000	3568500	18431000	9102500	19342000	5414300	8204000	9636500	10525000	6259700	39187000	8776600	37018000	19320000	8255000	4779900	8969900	25779000	3476500	7778000	12925000	6074900	10177000	10160000	11865000	12070000	27536000	17245000	5099100	13171000	12471000	18491000
LIPID-P-0976	TG(16:0_16:1_18:2)	Glycerolipid	TG	846.755	828.721	[M+NH4]+	C53H96O6	HMDB0005379	LMGL03010053	9544021	-	-	-	5609200	6403300	17155000	30633000	8632800	3087000	17438000	8065200	18536000	5256800	7133200	7878300	10965000	6192900	36184000	7815000	35667000	19947000	9452200	4747000	9597100	26069000	3391300	7854900	12642000	5790900	8696800	10981000	11606000	10230000	27518000	16990000	4883900	12811000	12415000	17567000
LIPID-P-0977	TG(16:1_17:1_18:1)	Glycerolipid	TG	860.767	842.736	[M+NH4]+	C54H98O6	-	LMGL03010073	9544040	-	-	-	519940	845300	2165400	3900400	796250	425250	2209600	1146200	2608400	792960	1114000	888870	1017300	621800	5015200	1206300	4063300	1782100	778310	669230	813860	2976700	380540	1069500	1414000	630740	1268400	1052100	1363600	991420	3160400	1491200	580540	1312200	1560200	1957400
LIPID-P-0978	TG(15:0_18:1_18:2)	Glycerolipid	TG	860.77	842.736	[M+NH4]+	C54H98O6	HMDB0011708	LMGL03015146	53481040	-	-	-	456670	647140	2405100	5271200	1276500	348000	2354800	953100	4706400	845700	1160700	693910	1412900	783370	5024400	828870	6970400	2610300	1159500	563500	1319000	4840800	439450	1043300	1216300	658050	964830	2048700	1418200	679550	4043400	2576700	955870	1343100	2258500	1471800
LIPID-P-0979	TG(16:0_17:1_18:2)	Glycerolipid	TG	860.773	842.736	[M+NH4]+	C54H98O6	-	LMGL03010075	9544042	-	-	-	688200	866130	2749300	5243200	1400400	506570	2752500	1335300	3727800	1105000	1439300	896750	1414700	1027600	5902700	1289300	6648500	2947100	1276900	816050	1257500	4267400	569670	1232200	1713600	878090	1411700	1783000	1772400	965170	4242900	2304100	897610	1522800	2376900	2134400
LIPID-P-0981	TG(16:1_18:1_18:1)	Glycerolipid	TG	874.785	856.752	[M+NH4]+	C55H100O6	HMDB0005438	LMGL03010118	9544083	-	-	4816	21184000	21642000	34477000	45178000	17852000	12902000	34364000	23726000	32212000	15104000	23294000	22961000	24323000	16499000	52595000	23416000	42993000	32699000	14411000	12587000	15548000	35839000	7740500	16547000	29702000	18702000	22345000	18314000	24311000	24920000	34473000	23838000	14293000	26271000	25325000	32934000
LIPID-P-0982	TG(16:0_18:1_18:2)	Glycerolipid	TG	874.786	856.752	[M+NH4]+	C55H100O6	HMDB0005384	LMGL03010121	25240361	-	-	-	18745000	14493000	33898000	47273000	21201000	11179000	34599000	21835000	32668000	16126000	22718000	17658000	28275000	19106000	49531000	18416000	52068000	41346000	20707000	10676000	19109000	44436000	8605600	15632000	28488000	17531000	19400000	27817000	23084000	20075000	38903000	30737000	17713000	24475000	31260000	29162000
LIPID-P-0983	TG(14:0_18:1_20:2)	Glycerolipid	TG	874.786	856.752	[M+NH4]+	C55H100O6	HMDB0042378	LMGL03014370	56938159	-	-	-	50437	65959	123670	187730	64994	43952	107970	77560	158430	50667	74942	46388	89144	52912	218430	59894	263500	135440	54961	61264	85084	158600	32693	73631	88869	60284	64526	88221	83921	81816	158960	116480	53182	87093	107060	114240
LIPID-P-0984	TG(17:1_18:1_18:1)	Glycerolipid	TG	888.802	870.768	[M+NH4]+	C56H102O6	-	LMGL03010161	-	-	-	-	7310100	8835900	23998000	30800000	13516000	6202100	22964000	13387000	24695000	10421000	16097000	9229300	15097000	9850300	36249000	13237000	35538000	21185000	7721200	6769400	9366500	28660000	4572800	11660000	13189000	8295000	12301000	13311000	13351000	9925200	23446000	16771000	10811000	13165000	18786000	15571000
LIPID-P-0987	TG(17:0_18:1_18:2)	Glycerolipid	TG	888.803	870.768	[M+NH4]+	C56H102O6	-	LMGL03010164	-	-	-	-	2425500	2678100	9157000	14332000	5702200	1758300	9117800	4066900	11310000	3573400	5518600	2746800	6957500	4081600	14845000	3475700	19617000	10126000	4238200	2055800	4977600	14735000	1497400	4456600	4528500	3095100	3637300	7759600	4704900	2971600	11501000	8394900	4855400	4909400	8930100	5156300
LIPID-P-0988	TG(18:1_18:1_18:1)	Glycerolipid	TG	902.818	884.783	[M+NH4]+	C57H104O6	HMDB0005453	LMGL03010250	5497163	-	53753	-	81089000	70529000	112100000	123270000	72573000	65140000	105510000	85899000	102070000	68778000	92158000	75490000	95042000	74426000	130260000	79796000	130920000	111320000	53127000	52673000	75396000	124220000	41718000	71132000	83685000	74324000	75436000	77491000	79805000	81830000	103760000	98025000	81755000	88201000	97490000	88705000
LIPID-P-0990	TG(18:0_18:1_18:2)	Glycerolipid	TG	902.818	884.783	[M+NH4]+	C57H104O6	HMDB0005405	LMGL03010252	9544216	-	-	-	13369000	10377000	29410000	33531000	20496000	8928200	24804000	14919000	23190000	13608000	17934000	11585000	21216000	14111000	33489000	11815000	49962000	30940000	14283000	6911000	21115000	40814000	6688100	15239000	14540000	12174000	11309000	21367000	16664000	13715000	27666000	28191000	18222000	17149000	24131000	17334000
LIPID-P-0991	TG(16:0_18:1_20:2)	Glycerolipid	TG	902.823	884.783	[M+NH4]+	C57H104O6	HMDB0044096	LMGL03010271	131755175	-	-	-	920160	697980	1218300	2003300	791180	505260	1216100	887220	1331900	862130	964350	620700	1201200	938520	1962500	882900	2161000	1406200	710870	706940	964440	1500000	430120	676840	966030	871430	779570	1214400	1063700	866640	1495500	1217700	818370	1224900	1495600	1074400
LIPID-P-0993	TG(17:1_18:1_20:1)	Glycerolipid	TG	916.827	898.799	[M+NH4]+	C58H106O6	-	LMGL03010344	-	-	-	-	19789	29000	64043	123140	23180	14906	66360	40786	70193	28052	51021	25306	29207	27219	91797	17727	101790	60656	22994	28596	35098	86444	12391	21771	28260	23437	34537	51489	26699	33936	66508	61996	36336	25183	56362	35791
LIPID-P-0994	TG(18:1_18:1_19:1)	Glycerolipid	TG	916.819	898.799	[M+NH4]+	C58H106O6	-	LMGL03013031	-	-	-	-	1382500	1355900	3748200	4110300	1678600	1182700	3189400	1879400	2710200	1653000	2718400	1547200	2174800	1616500	5366800	1838600	4315700	2545400	1034300	1160500	1304800	4022100	574650	1771000	2082200	1569300	1634500	1400400	1748000	1512500	2798700	2342200	1879700	2092200	2493400	2073000
LIPID-P-0998	TG(18:1_18:2_20:0)	Glycerolipid	TG	930.849	912.815	[M+NH4]+	C59H108O6	HMDB0005459	LMGL03010478	25240376	-	-	-	1306300	1016300	2026800	2601000	812320	646780	2062800	1264800	1852400	844080	1444100	1086900	1493000	1128200	3053700	1048900	2736400	1892300	492020	689480	920230	1992000	314440	1004300	952070	929650	944820	974980	1074800	1262500	1636000	1476000	1241200	1555800	1657300	1263800
LIPID-P-0999	TG(18:1_18:1_20:1)	Glycerolipid	TG	930.848	912.815	[M+NH4]+	C59H108O6	HMDB0005454	LMGL03010484	9544447	-	-	-	811400	577230	1236400	1572500	478890	409510	1168600	808830	1150400	493050	906060	654650	890430	669680	1847500	590680	1690000	1072900	295300	428550	546840	1279600	206880	535780	630030	597870	544650	581350	649760	765560	983410	986450	809410	1013100	991320	757640
LIPID-P-1001	TG(20:1_18:2_18:0)	Glycerolipid	TG	930.842	912.815	[M+NH4]+	C59H108O6	HMDB0005410	LMGL03010483	25240377	-	-	-	183210	158190	411330	436980	258260	130650	295000	183050	358210	206150	245130	173570	231930	220690	448490	185160	828190	305320	132670	132920	298990	381290	80925	198970	153120	233800	146870	332700	215130	193910	340430	361620	287690	264170	352080	200300
LIPID-P-1028	TG(10:0_18:1_18:3)	Glycerolipid	TG	788.673	770.642	[M+NH4]+	C49H86O6	-	-	-	-	-	-	20085	20891	56099	124780	24517	8538.4	70018	39227	87723	13452	22785	21512	33809	18580	133830	24505	97107	33923	20797	18746	37206	97123	10558	22817	42590	18802	23169	36046	39684	34685	86175	47246	16557	44168	28899	35089
LIPID-P-1029	TG(16:1_16:1_16:2)	Glycerolipid	TG	816.705	798.674	[M+NH4]+	C51H90O6	-	-	-	-	-	-	15959	17811	53877	100340	38942	868.43	58948	20733	43544	7361.6	13045	27317	34690	12492	144570	13825	100490	50587	35934	8440.4	40849	89212	9795.8	21301	27874	11249	22196	27813	14703	23367	95915	59626	11225	40199	27213	52963
LIPID-P-1030	TG(14:1_16:1_18:2)	Glycerolipid	TG	816.708	798.674	[M+NH4]+	C51H90O6	HMDB0047916	LMGL03014658	56938447	-	-	-	10394	26460	72616	129660	31921	7784.5	43897	24658	62160	17282	26086	29940	28260	23312	232990	41116	128610	65952	32029	10827	38240	106470	11800	26937	53188	15202	37860	43921	54111	45021	116880	74358	12979	40971	30728	77204
LIPID-P-1031	TG(12:0_18:2_18:2)	Glycerolipid	TG	816.708	798.674	[M+NH4]+	C51H90O6	-	LMGL03012671	56936469	-	-	-	24191	14735	71905	123140	33755	5612.7	47786	15150	74546	19727	22987	16474	41228	22868	142170	23191	149190	62660	28699	13002	36970	121530	10890	26928	34582	15609	27780	60422	37620	27674	91208	87776	23321	26755	42777	30439
LIPID-P-1032	TG(12:0_18:1_18:3)	Glycerolipid	TG	816.708	798.674	[M+NH4]+	C51H90O6	-	LMGL03013463	56937253	-	-	-	31108	27963	78503	142510	50320	23760	84733	21602	67483	25958	43457	31053	38541	22420	239140	37186	151960	57670	15151	33533	38178	140680	26466	32508	65866	19670	38391	49575	44086	52170	125250	65168	15537	66496	52299	50776
LIPID-P-1033	TG(14:0_16:1_18:3)	Glycerolipid	TG	816.708	798.674	[M+NH4]+	C51H90O6	HMDB0042317	LMGL03014253	56938042	-	-	-	25916	36927	115360	213410	29411	18842	96508	45397	113270	34741	36074	51243	53223	37538	356700	52818	208940	99594	36134	28077	45145	174900	14086	36516	78304	25047	35526	55682	75561	58715	158980	85640	6264.3	58667	55796	105970
LIPID-P-1035	TG(15:0_16:1_18:3)	Glycerolipid	TG	830.726	812.689	[M+NH4]+	C52H92O6	HMDB0043207	LMGL03015037	56938823	-	-	-	1314.5	6969.4	28920	65762	6545.2	1745.4	22782	6105.1	55489	6063.4	9133.7	2171.4	7353	3923.3	55979	5230.1	58955	15529	9128.5	6973.1	8659.4	41803	430.24	9535.1	9539.9	9587.6	9119.5	7756.8	11813	4357.5	51021	23677	7882.1	1278.5	13907	9136.9
LIPID-P-1036	TG(14:0_18:2_18:2)	Glycerolipid	TG	844.74	826.705	[M+NH4]+	C53H94O6	HMDB0042526	LMGL03012793	56936587	-	-	-	220360	239600	771850	1466100	366360	127060	762010	245570	932510	225720	288020	284280	434060	303490	2025100	342230	2342500	1013800	442050	210510	574870	1523500	166890	289020	507400	259370	357660	644860	462660	365770	1377800	981280	282780	497970	561790	610100
LIPID-P-1038	TG(16:1_16:1_18:2)	Glycerolipid	TG	844.739	826.705	[M+NH4]+	C53H94O6	HMDB0005435	LMGL03010064	25240359	-	-	-	417400	451500	1633900	3000800	686240	225010	1496200	474520	1514500	476600	558320	585780	888610	512240	4113000	635320	3783100	1876800	904970	372970	1229400	2694700	343450	636910	834850	483740	728560	1176600	893770	732320	2457200	1837000	463000	940710	973060	1155900
LIPID-P-1040	TG(14:0_16:0_20:4)	Glycerolipid	TG	844.74	826.705	[M+NH4]+	C53H94O6	HMDB0042140	LMGL03014237	56938026	-	-	-	33682	66984	245480	433480	110530	23333	178020	63641	304400	43173	27078	88197	119470	49273	697620	82056	776180	270300	103410	106480	188430	480810	36850	86493	161430	96857	83893	120620	157220	79247	549700	330900	47465	153270	124450	261660
LIPID-P-1041	TG(16:0_16:1_18:3)	Glycerolipid	TG	844.739	826.705	[M+NH4]+	C53H94O6	HMDB0044074	LMGL03010065	9544033	-	-	-	238050	287180	768800	1425600	380780	142960	673910	338320	855830	206990	316360	340710	375230	252790	1978800	284810	1863500	789620	374360	184680	393950	1315000	134960	283410	548360	270970	329950	418620	498020	340080	1164700	738620	217340	528300	472480	712920
LIPID-P-1042	TG(15:0_18:2_18:2)	Glycerolipid	TG	858.755	840.721	[M+NH4]+	C54H96O6	HMDB0011711	LMGL03012907	53481043	-	-	-	60112	129550	418520	931440	212590	49393	326670	155080	661050	143640	155410	121370	241700	130600	1005200	190040	1133600	470460	200550	105480	299520	776690	104450	184970	175170	122450	155320	360460	265160	124840	722170	427870	162120	193350	314040	225000
LIPID-P-1043	TG(16:1_17:1_18:2)	Glycerolipid	TG	858.752	840.721	[M+NH4]+	C54H96O6	-	LMGL03010089	9544055	-	-	-	22391	51466	150470	299220	64420	25209	153210	49123	162100	59891	55768	70617	88870	34825	414930	97524	332310	133440	44425	33405	101840	261420	29131	73985	78868	44596	76122	93917	105590	64879	242600	143850	50415	86993	114870	117100
LIPID-P-1044	TG(16:1_18:1_18:2)	Glycerolipid	TG	872.77	854.736	[M+NH4]+	C55H98O6	HMDB0005440	LMGL03010142	25240364	-	-	-	325160	347720	1072700	2073300	537980	178440	1026200	455630	1014600	346010	522600	347120	699290	475830	2420600	455480	2195200	1415700	607130	215500	741260	1835300	186400	394870	634670	342090	493970	943880	681450	467800	1580200	1053600	428150	591070	765560	792650
LIPID-P-1046	TG(16:0_16:0_20:4)	Glycerolipid	TG	872.774	854.736	[M+NH4]+	C55H98O6	HMDB0005363	LMGL03010160	9544125	-	-	-	126870	206960	635140	803560	401310	93743	374200	209520	671040	111490	108780	217030	238650	140700	1374800	208570	1534000	646280	275800	278460	492590	1086500	81719	289460	360370	260850	202550	389110	406110	159700	843050	708800	163200	381070	363140	651930
LIPID-P-1048	TG(16:0_18:2_18:2)	Glycerolipid	TG	872.77	854.736	[M+NH4]+	C55H98O6	HMDB0005390	LMGL03010141	25240363	-	-	4838	986330	879890	3134500	5607700	1582900	631030	2814900	1289300	2933200	986080	1486700	947530	2023200	1306800	5954800	1292400	6665200	4002300	1647400	684150	1682300	5090500	554220	1130400	1902200	851550	1295200	2710400	1905200	1113500	4200800	3069100	1221200	1753900	2591000	2111100
LIPID-P-1049	TG(17:1_18:1_18:2)	Glycerolipid	TG	886.785	868.752	[M+NH4]+	C56H100O6	-	LMGL03010190	-	-	-	-	417250	525890	1815800	2818500	897500	354620	1500800	664870	1671300	736940	875350	541230	953560	679410	3268100	881970	3407200	1639500	630650	434740	808980	2823300	324060	840870	891570	503050	760910	1147300	931230	582390	2154000	1359600	746560	790970	1306100	1012700
LIPID-P-1050	TG(15:0_19:2_19:2)	Glycerolipid	TG	886.787	868.752	[M+NH4]+	C56H100O6	-	-	-	-	-	-	9941.9	10330	49066	121780	31778	18389	48515	25536	67672	29234	22360	27007	40403	28205	135880	20790	118410	70385	30105	22326	37980	89033	11326	34848	32131	33244	24304	44892	43945	24206	64062	47704	19255	45869	39682	65681
LIPID-P-1053	TG(18:1_18:1_18:2)	Glycerolipid	TG	900.802	882.768	[M+NH4]+	C57H102O6	HMDB0005455	LMGL03010288	25240371	-	-	-	1391600	1336200	3390100	4418000	1881800	985370	2837200	1539700	2403900	1495500	2091800	1400900	2467800	1702800	5197100	1775200	4918100	3559500	1304900	870690	2153600	4736500	634930	1515600	1793300	1311800	1498800	2515400	1809800	1708300	3244400	3082900	1846000	1984600	2485600	1994300
LIPID-P-1056	TG(16:0_18:0_20:4)	Glycerolipid	TG	900.802	882.768	[M+NH4]+	C57H102O6	HMDB0005370	LMGL03010315	9544279	-	-	-	63037	43356	159920	227590	135090	37675	149200	64145	134510	76602	103420	57398	119310	75614	252170	59469	381190	196340	90822	26362	125910	288820	26974	81668	62925	51103	59128	168710	102170	73140	220490	220160	87135	93777	164200	90595
LIPID-P-1057	TG(17:1_18:1_20:2)	Glycerolipid	TG	914.813	896.783	[M+NH4]+	C58H104O6	-	LMGL03010392	-	-	-	-	160600	144540	520030	756990	237700	102510	386040	207840	356240	198220	261410	165260	292490	167940	726640	235560	713300	430040	142950	109770	205140	632000	74749	200070	252100	176120	186050	245390	247600	171540	459070	348680	213710	273460	278180	276750
LIPID-P-1058	TG(17:0_19:2_19:2)	Glycerolipid	TG	914.816	896.783	[M+NH4]+	C58H104O6	-	-	-	-	-	-	65082	51980	180440	229960	98706	50526	122890	72827	128690	50949	70252	84872	118780	45866	243880	89657	194910	111420	45263	89936	69744	155370	19203	85765	105870	106530	62134	71449	78062	62151	117650	78904	68993	121820	104290	123900
LIPID-P-1060	TG(16:0_18:1_22:3)	Glycerolipid	TG	928.83	910.799	[M+NH4]+	C59H106O6	-	LMGL03010636	-	-	-	-	436210	375830	887430	1025400	437060	298850	623470	423500	577310	449410	537160	376540	582150	431500	1142500	524090	1195400	744000	274690	341270	657100	910350	208560	483110	374910	428940	362530	504220	476540	421260	709770	720030	523190	554370	642360	498800
LIPID-P-1062	TG(18:0_18:1_20:3)	Glycerolipid	TG	928.831	910.799	[M+NH4]+	C59H106O6	HMDB0044953	LMGL03010551	9544513	-	-	-	116530	117030	361420	426490	220420	89359	267520	141440	256480	111110	142440	125300	205660	116760	471240	101290	674660	299440	129930	96520	243750	434430	59623	146600	148260	133960	93582	263670	155970	134000	299660	270510	159770	181410	246680	203440
LIPID-P-1065	TG(18:1_18:2_20:1)	Glycerolipid	TG	928.82	910.799	[M+NH4]+	C59H106O6	HMDB0005460	LMGL03010538	25240379	-	-	-	80274	71436	154920	202290	74718	42922	129890	79939	126160	82728	90788	67601	120040	78459	234000	84603	228320	145280	48137	57815	142690	204350	29247	74963	57429	67307	83443	123110	92416	86079	164460	156220	116350	117630	124520	80804
LIPID-P-1081	TG(16:0_16:2_16:3)	Glycerolipid	TG	814.692	796.658	[M+NH4]+	C51H88O6	-	-	-	-	-	-	1276.5	7208.9	5232.7	18047	9858.4	851.09	10252	3820.5	8506.7	1276.3	3799.3	4980.4	7529	421.74	20867	4233.9	16410	13242	9908.7	2548	6826.8	23854	418.41	4303.1	1945.8	2561.4	2561	5073.9	8492	2589.6	9689.3	3860.7	1696.4	5084	839.42	12354
LIPID-P-1086	TG(16:1_16:1_18:3)	Glycerolipid	TG	842.717	824.689	[M+NH4]+	C53H92O6	HMDB0048604	LMGL03010078	9544045	-	-	-	7326.6	13490	38511	58970	20133	10806	24169	6710.9	30886	18945	6522.4	10182	17963	17712	127320	30745	59006	31593	22494	2163.3	33433	43685	5215.5	17781	20966	10398	10003	33776	33071	19011	55320	21805	3003.2	18979	18990	42532
LIPID-P-1087	TG(14:0_18:2_18:3)	Glycerolipid	TG	842.724	824.689	[M+NH4]+	C53H92O6	HMDB0010471	LMGL03014382	53480527	-	-	-	23766	25607	92960	143750	30642	5166.5	55653	18252	86189	42799	25178	31197	36796	34594	192930	47189	168510	98472	29838	25078	78956	164220	22984	32381	40319	23796	39094	70363	31721	31609	127130	99883	25139	20763	40373	80042
LIPID-P-1088	TG(14:1_18:2_18:2)	Glycerolipid	TG	842.726	824.689	[M+NH4]+	C53H92O6	HMDB0048077	LMGL03012851	56936645	-	-	-	6897.7	1312.5	26462	46027	10798	866.43	31123	7787	12963	14263	4335.9	7388.2	5586.2	2592.5	70123	16880	75496	27306	16884	5610.9	27769	47433	3918.3	12541	2588	7773.8	13452	10202	20333	8239.5	51310	34225	13814	22932	9501.9	22626
LIPID-P-1089	TG(12:0_16:0_22:5)	Glycerolipid	TG	842.726	824.689	[M+NH4]+	C53H92O6	-	LMGL03013345	56937135	-	-	-	11326	14185	48460	64824	29461	4359	40430	5545.7	28240	9943.8	14579	7083.7	38899	16599	114570	15992	107090	49722	31990	1301	40082	68856	7735.8	19223	34808	1501.3	7418.2	14892	25030	12702	72442	39524	16321	23402	23043	29330
LIPID-P-1090	TG(14:0_16:1_20:4)	Glycerolipid	TG	842.724	824.689	[M+NH4]+	C53H92O6	HMDB0042320	LMGL03014262	56938051	-	-	-	8706	13872	52685	84712	14333	3070.7	41829	10848	66964	6537	2609.3	9951.7	12599	3700.1	168180	16546	95304	34691	20388	13487	31687	76800	4787.1	15687	28667	24768	16549	17753	34757	19965	95026	51196	6499.8	39103	24795	73309
LIPID-P-1092	TG(15:0_18:2_18:3)	Glycerolipid	TG	856.736	838.705	[M+NH4]+	C54H94O6	HMDB0043410	LMGL03015166	56938948	-	-	-	1314.5	4711.9	17109	51075	8597.2	2185.4	23435	3479.8	33262	2998.1	4814	3844.4	18025	2561	41367	3936.3	47007	28913	3638.3	1744.2	24909	54043	2148.5	6055.9	6098.4	1728.2	15101	15125	3608.9	5593.1	37410	20097	7768.1	12301	21414	11894
LIPID-P-1094	TG(16:1_17:1_18:3)	Glycerolipid	TG	856.74	838.705	[M+NH4]+	C54H94O6	-	LMGL03010108	9544073	-	-	-	3489.1	4293.4	19708	40509	5046.7	5018.2	11833	6425.5	28600	3022.2	6038.1	8216.6	2995.1	8180.1	32343	5648.5	48084	13821	3007.4	7837.6	16700	38152	1734.4	4263.4	5498.8	2581	6524.5	18874	13026	4259.7	25773	20958	8178.9	2634.3	12511	7370.1
LIPID-P-1095	TG(16:1_18:2_18:2)	Glycerolipid	TG	870.754	852.721	[M+NH4]+	C55H96O6	HMDB0005446	LMGL03010163	25240366	-	-	-	245430	285670	1030100	2057800	451640	152550	918700	276290	880330	346190	433790	303750	571020	353190	2394600	505330	2176800	1272600	568430	176660	845950	1830800	184620	378190	491870	285200	380470	828850	597230	347800	1517900	1049200	366890	518870	677680	597970
LIPID-P-1096	TG(16:0_18:2_18:3)	Glycerolipid	TG	870.752	852.721	[M+NH4]+	C55H96O6	HMDB0044263	LMGL03010167	25240367	-	-	-	134150	172060	542580	909540	259600	109780	429710	177140	497450	190560	234800	161310	279350	232060	1160700	243000	1233400	637390	279890	111690	393090	980220	102170	155810	231250	138070	231150	505120	313010	156300	779870	556040	260330	259520	369380	321070
LIPID-P-1097	TG(16:1_18:1_18:3)	Glycerolipid	TG	870.746	852.721	[M+NH4]+	C55H96O6	HMDB0048648	LMGL03010168	9544133	-	-	-	260160	242110	754200	1380200	389540	142650	628130	274290	734110	212450	361340	245750	437790	358910	1817900	339010	1644100	879390	401440	157220	591560	1378500	151560	322550	439190	225110	341640	642840	465790	267840	1106900	758010	313720	459770	518540	557080
LIPID-P-1098	TG(16:0_16:1_20:4)	Glycerolipid	TG	870.755	852.721	[M+NH4]+	C55H96O6	HMDB0005380	LMGL03010185	9544150	-	-	-	44745	119280	422800	629420	156990	36956	229460	103130	440960	60635	39249	112140	107440	58755	1126500	122090	767420	357640	122550	140500	243710	508140	44988	123210	208480	160820	137880	170980	251470	137440	661550	361810	81261	269070	192650	464470
LIPID-P-1100	TG(16:0_17:1_20:4)	Glycerolipid	TG	884.771	866.736	[M+NH4]+	C56H98O6	-	LMGL03010244	9544209	-	-	-	667.92	4020.6	24752	61512	18697	2959.7	21974	5161.2	56036	961.4	3349.3	10253	17427	8568.2	59468	7628.8	58880	34099	7988.1	5988.7	22148	27640	1998.6	11185	19352	6899.4	10188	483.12	27928	3219.8	36745	22950	14908	14880	12640	11093
LIPID-P-1101	TG(17:1_18:2_18:2)	Glycerolipid	TG	884.771	866.736	[M+NH4]+	C56H98O6	-	LMGL03010218	9544183	-	-	-	28811	37861	133700	306450	71410	23324	125200	31390	149200	53064	63939	42833	80400	49492	314480	81973	296200	142970	64354	32968	114430	259220	27419	52947	49424	40136	53601	121800	99508	33698	231550	148310	69429	63632	122050	79564
LIPID-P-1102	TG(15:0_18:1_20:4)	Glycerolipid	TG	884.771	866.736	[M+NH4]+	C56H98O6	HMDB0043268	LMGL03015156	56938938	-	-	-	16744	24989	113730	225330	44387	12505	65216	24965	181490	12893	15225	17496	37124	16535	205360	25017	209220	82734	32208	28567	56457	158820	3161.7	40945	42161	32813	38546	52203	62526	8173.1	160420	84732	37127	61119	70089	73952
LIPID-P-1104	TG(18:1_18:2_18:2)	Glycerolipid	TG	898.786	880.752	[M+NH4]+	C57H100O6	HMDB0005461	LMGL03010327	25240373	-	-	-	78316	69787	257800	458260	137660	46249	222430	81313	153570	103090	102560	67533	159760	115340	548740	111900	442020	293910	115230	53671	217070	479270	45820	89569	90280	58116	89717	218040	144080	97498	311940	276000	119440	122340	179550	117770
LIPID-P-1105	TG(16:0_18:1_20:4)	Glycerolipid	TG	898.786	880.752	[M+NH4]+	C57H100O6	HMDB0005385	LMGL03010355	9544319	-	-	-	837260	1087400	4062700	4591300	1562200	528000	2285800	961540	3182800	605180	635250	1156800	1278700	750100	7285400	1021400	6052300	3188300	851340	990650	1790200	4645200	321560	1261100	1575000	1715700	1032100	1897400	1935900	834440	3874100	3292100	999300	1859900	1885100	3000200
LIPID-P-1106	TG(16:1_18:1_20:3)	Glycerolipid	TG	898.786	880.752	[M+NH4]+	C57H100O6	HMDB0048643	LMGL03010352	9544316	-	-	-	9280.8	27046	104500	144350	47971	3469.6	55503	25786	67504	15128	23416	25126	38360	22323	187480	35319	171900	87382	21535	28458	42892	123960	3630.2	38106	39966	20038	32575	49488	60283	40637	104430	72738	26661	69248	49852	80222
LIPID-P-1107	TG(16:0_17:0_22:5)	Glycerolipid	TG	912.794	894.768	[M+NH4]+	C58H102O6	-	LMGL03010584	9544546	-	-	-	832.84	4825.6	21874	38021	8418.2	3363.2	10768	6755.2	17980	5922.6	8668.6	7286	9912	5307	32701	7055.4	32282	21153	9562	5588.7	11480	31678	6084.3	12903	6754.9	8181.1	15158	17448	6534.9	8870.6	18324	15367	8429.9	6128.1	9603.1	9046.1
LIPID-P-1108	TG(17:0_18:1_20:4)	Glycerolipid	TG	912.798	894.768	[M+NH4]+	C58H102O6	-	LMGL03010448	-	-	-	-	42215	52465	207200	177120	96707	21514	101710	52436	208150	33954	38915	29906	88652	40914	262750	49147	262160	139960	47487	46913	115790	225340	24438	89818	48376	80112	42981	106450	98877	40985	163900	138590	94875	90094	110440	101310
LIPID-P-1109	TG(19:1_18:2_18:2)	Glycerolipid	TG	912.798	894.768	[M+NH4]+	C58H102O6	-	LMGL03013039	56936829	-	-	-	2016.8	10722	45999	72273	22081	3014.5	24687	7821.9	30623	12914	19973	8584.9	20501	3033.2	78111	11171	65160	29727	15087	584.69	31898	84474	8055.3	13375	13337	6574.3	2051.3	21649	28167	8536.9	50860	36176	9563.5	15220	23017	23786
LIPID-P-1113	TG(18:0_18:3_20:2)	Glycerolipid	TG	926.818	908.783	[M+NH4]+	C59H104O6	HMDB0045114	LMGL03010601	9544563	-	-	-	33689	27265	103720	129630	43610	14937	70387	34204	62298	30662	46773	30314	67172	43734	134800	49978	136750	89818	18583	26385	89313	124500	10553	47819	23567	46203	40597	78868	46334	22826	78923	58147	47611	50554	54284	44816
LIPID-P-1114	TG(16:0_18:1_22:4)	Glycerolipid	TG	926.815	908.783	[M+NH4]+	C59H104O6	HMDB0044128	LMGL03010775	9544736	-	-	-	129010	171920	440770	773780	159100	64502	357070	148710	531500	129690	140920	163850	208530	132390	865600	190330	884320	494560	119850	177630	243050	523550	49134	196000	175120	228970	217840	359090	294860	143010	584170	409990	163600	272300	358460	391080
LIPID-P-1115	TG(18:1_18:2_20:2)	Glycerolipid	TG	926.815	908.783	[M+NH4]+	C59H104O6	HMDB0049395	LMGL03010602	131760192	-	-	-	281700	335820	904810	1168600	452460	173150	763020	348920	705580	298190	357850	345300	516120	276390	1543900	377730	1518900	897290	246110	271590	640500	1104800	91830	416240	439910	430970	359360	649390	533460	308070	898660	759140	375070	528430	584720	704010
LIPID-P-1116	TG(18:0_18:1_20:4)	Glycerolipid	TG	926.817	908.783	[M+NH4]+	C59H104O6	HMDB0005406	LMGL03010615	9544577	-	-	-	146980	170960	676970	510000	335690	102200	304080	151070	395570	121180	113770	174740	215850	113070	744520	168210	979240	464280	150480	160670	404880	717230	72123	281670	160520	265290	149700	379540	259810	102640	391630	455900	237110	248530	302260	334000
LIPID-P-1117	TG(18:2_18:2_20:1)	Glycerolipid	TG	926.816	908.783	[M+NH4]+	C59H104O6	HMDB0005473	LMGL03010596	25240380	-	-	-	3211.4	1686.7	22677	17724	5008.4	568.41	13368	8321.2	16425	6430.7	8296.9	1102.3	14364	13786	31019	3619.1	34101	16823	3884.4	2200.5	5521.3	20660	1119	7248.4	3670.1	6225.3	5841.3	21491	9838.4	5711.3	20608	19860	9936.2	17024	12275	8759.2
LIPID-P-1124	TG(18:0_18:1_22:4)	Glycerolipid	TG	954.846	936.815	[M+NH4]+	C61H108O6	HMDB0044956	LMGL03011144	131755969	-	-	-	11113	15582	71652	79243	27628	6482.5	35714	17035	53589	15443	18954	17603	29109	9818.1	86848	24997	121670	56034	18457	10145	28457	72003	4895.9	35048	18123	25209	19960	39857	28548	16695	52535	46433	25190	29786	33901	36583
LIPID-P-1128	TG(16:0_18:2_16:4)	Glycerolipid	TG	840.707	822.674	[M+NH4]+	C53H90O6	-	-	-	-	-	-	12569	18133	24198	71158	16836	8586.9	50562	11819	42495	4476.7	19591	19459	18485	28082	89883	14204	143780	52217	32455	25758	14249	130010	4787.1	19470	30855	10032	17026	45924	13797	28450	68649	37951	5857.3	38243	21124	46023
LIPID-P-1135	TG(16:0_16:1_20:5)	Glycerolipid	TG	868.739	850.705	[M+NH4]+	C55H94O6	HMDB0044077	LMGL03010215	9544180	-	-	-	31678	31207	66883	129440	149850	14196	130480	33319	112230	26449	40941	29952	69329	47142	141210	42773	280320	129110	91249	31216	54427	264330	21567	62867	57816	17423	23785	142240	49022	30727	129600	80129	20765	20083	62965	53243
LIPID-P-1137	TG(16:1_18:2_18:3)	Glycerolipid	TG	868.738	850.705	[M+NH4]+	C55H94O6	HMDB0048751	LMGL03010193	9544158	-	-	-	9066.4	11293	46805	79364	10966	6457.3	44188	20360	50968	13829	16096	5669.9	27077	18998	119190	23797	94291	64922	18161	15803	53603	82912	4343.4	12194	30320	8690.8	16231	39539	16026	6062.5	69330	53793	22961	23578	22270	19680
LIPID-P-1143	TG(18:1_18:2_18:3)	Glycerolipid	TG	896.771	878.736	[M+NH4]+	C57H98O6	HMDB0010481	LMGL03010373	53480537	-	-	-	82162	84362	245780	408570	119980	49570	171750	72794	197970	72853	103400	70627	150000	124510	474560	120270	428210	277810	104740	41609	210340	433520	34722	109300	96908	84962	88433	207710	134590	67954	296560	237890	138220	124680	180060	116260
LIPID-P-1144	TG(16:0_18:2_20:4)	Glycerolipid	TG	896.772	878.736	[M+NH4]+	C57H98O6	HMDB0005391	LMGL03010399	9544362	-	-	-	103060	112200	528170	702730	196480	63738	278370	84265	479260	82437	73874	132520	182330	103510	1132500	186350	970700	505760	201900	131560	439650	722460	45701	168250	211230	192020	187510	374930	282170	112850	651410	516080	204150	233840	210340	407190
LIPID-P-1145	TG(16:0_16:1_22:5)	Glycerolipid	TG	896.771	878.736	[M+NH4]+	C57H98O6	HMDB0044073	LMGL03010525	9544488	-	-	-	17855	13383	41066	81430	21584	4831.4	27368	6075.7	40789	3407.3	4745.7	14171	13507	2888.7	122220	23741	71910	54529	10933	10337	24925	56918	2196.1	12278	30385	17697	20091	25997	24977	4896.5	39095	37786	6046.1	37907	23136	44798
LIPID-P-1146	TG(16:0_16:0_22:6)	Glycerolipid	TG	896.771	878.736	[M+NH4]+	C57H98O6	HMDB0010418	LMGL03010526	9544489	-	-	-	7295.5	2426	15081	11005	8538.6	626.68	12304	1204.4	9613.6	1572.7	2228.5	6075.2	6418.9	4930.7	26672	4845.2	60865	17504	7809.8	1804.3	13260	24745	297.54	6714.1	7371.8	9585.3	5784.6	12522	5768.8	4550.7	22862	26689	3814.1	4544.4	5346.1	19497
LIPID-P-1147	TG(17:1_18:1_20:4)	Glycerolipid	TG	910.782	892.752	[M+NH4]+	C58H100O6	-	LMGL03010500	9544463	-	-	-	26516	14816	61517	47022	15578	10578	37574	14285	18897	10665	13644	16268	23777	11344	56868	13953	59672	14394	2767.3	10431	15665	40755	6136.3	12428	23691	14961	15574	19170	17655	11368	40650	21142	13922	28075	24883	17572
LIPID-P-1149	TG(16:0_18:1_22:5)	Glycerolipid	TG	924.802	906.768	[M+NH4]+	C59H102O6	HMDB0044134	LMGL03010849	9544810	-	-	-	43336	61220	199780	309860	81464	24637	143870	38890	149230	22644	38575	65626	94447	61153	399160	77069	319040	182150	42794	24991	50829	182960	22762	53590	79485	79427	54154	103040	51009	39371	166360	146140	32027	88736	88138	154880
LIPID-P-1150	TG(18:0_18:2_20:4)	Glycerolipid	TG	924.802	906.768	[M+NH4]+	C59H102O6	HMDB0005412	LMGL03010676	9544638	-	-	-	154830	208570	759150	750050	291190	107950	360780	149990	434910	134180	167720	189410	220230	139100	1207000	208080	924690	490880	124900	144200	441820	731170	73857	268830	182080	245580	196520	359880	327170	158900	552000	477930	275080	303900	318530	390590
LIPID-P-1155	TG(18:1_18:1_22:4)	Glycerolipid	TG	952.832	934.799	[M+NH4]+	C61H106O6	HMDB0010467	LMGL03011221	9545182	-	-	-	10670	19421	51207	66390	18969	7398.8	31902	10174	41010	15794	16185	16387	18637	10102	82151	19171	83317	45137	1674.8	9147.6	38312	55059	4569.4	25211	9167.8	18425	20603	25019	36703	15932	44261	31813	20312	18674	25338	21742
LIPID-P-1157	TG(18:0_18:1_22:5)	Glycerolipid	TG	952.832	934.799	[M+NH4]+	C61H106O6	HMDB0044930	LMGL03011227	9545188	-	-	-	4624.6	7764.5	13015	23419	17100	5678.6	12824	9954.6	20399	5609.5	4656.3	8079.4	5569.9	4680	39349	8982.8	58016	18504	9464.5	8814.6	24878	35933	938.83	14033	3041.1	5599.5	8662.3	12782	6790.8	2809.3	13667	18288	5610.3	7485	11343	12582
LIPID-P-1169	TG(18:2_18:2_18:3)	Glycerolipid	TG	894.755	876.721	[M+NH4]+	C57H96O6	HMDB0010490	LMGL03010420	9544383	-	-	-	5403.6	10710	24410	52919	16017	10433	26564	5178	23664	9985.8	7830	4366.2	16552	15617	50077	14127	36176	34776	17189	13440	16762	37182	9530.9	8920.2	10443	4771.4	13622	30856	18024	10850	26931	29268	25842	14542	14713	9971.4
LIPID-P-1170	TG(16:0_18:2_20:5)	Glycerolipid	TG	894.752	876.721	[M+NH4]+	C57H96O6	HMDB0044273	LMGL03010451	9544414	-	-	-	24098	6855	67827	106390	29915	7965.8	71097	34986	63889	9677.6	42262	15262	32431	43654	134620	18816	123810	39086	20253	15972	24151	96767	9660.7	26150	46088	29427	11190	20098	22347	27653	87561	52886	17355	42804	32151	37621
LIPID-P-1176	TG(18:1_18:2_20:4)	Glycerolipid	TG	922.783	904.752	[M+NH4]+	C59H100O6	HMDB0005462	LMGL03010741	9544702	-	-	-	19224	22466	137610	156040	64038	7052.1	66418	26695	66102	18396	17142	28893	46473	12689	216290	28702	181890	105240	37839	21292	133900	191000	11203	37339	28995	45595	35028	76945	67110	24495	130990	107100	60773	51186	53291	62324
LIPID-P-1177	TG(16:0_18:1_22:6)	Glycerolipid	TG	922.786	904.752	[M+NH4]+	C59H100O6	HMDB0044135	LMGL03010925	9544886	-	-	-	17583	16024	57385	48561	19322	9522.8	45029	11826	22026	8775	6785.4	28630	17887	12241	104980	12976	119400	53431	12524	8400.5	23145	83959	4521	16187	20461	33639	16565	36824	26004	13786	73384	78640	22167	18772	32436	43753
LIPID-P-1195	TG(14:1_16:1_22:6)	Glycerolipid	TG	864.705	846.674	[M+NH4]+	C55H90O6	HMDB0047929	LMGL03014677	131758770	-	-	-	19881	21116	59895	122750	18824	16817	68950	30569	66540	26173	42670	32638	20531	45168	172600	53089	151220	67594	26597	48436	26354	213760	19379	37613	44428	16226	34400	35261	27309	50136	149280	53712	24166	54069	40543	61773
LIPID-P-1196	TG(18:2_18:3_18:3)	Glycerolipid	TG	892.739	874.705	[M+NH4]+	C57H94O6	HMDB0052637	LMGL03010471	9544434	-	-	-	1921.1	5641.7	9502.1	22215	3396.3	5546.8	7786.3	3869.5	18890	4744.9	11779	4795.4	6569.1	7776	33578	6371.3	36483	23498	7341.1	8162.6	2127.6	56826	3063.4	434.4	12035	4550.2	11695	17637	10169	4832.4	34993	19684	871.74	4803.9	12838	9516.2
LIPID-P-1202	TG(16:1_16:1_24:6)	Glycerolipid	TG	920.766	902.736	[M+NH4]+	C59H98O6	-	-	-	-	-	-	34567	7646	29766	39935	23073	9044.5	31404	20525	41048	12856	31256	8076.7	34682	13874	47846	14437	80309	39211	8170.1	10003	4273.5	75493	1723.7	18895	40727	6437.6	11109	15166	18224	17387	31761	30960	20294	30547	39778	22415
LIPID-P-1212	TG(18:2_18:3_18:4)	Glycerolipid	TG	890.726	872.689	[M+NH4]+	C57H92O6	HMDB0052645	LMGL03016289	56940071	-	-	-	11298	6555.1	2075.2	4063.1	10859	12203	2066	6901.1	5362.7	1231	7697.8	5295.3	6054.2	9095.4	13075	4020.5	4516.6	13921	6034.9	5714.7	7714.5	9762	7339.7	7777.1	6143.1	1661.2	4082.5	4534.2	4771	4549.7	6613.6	6968.4	2434.9	8592.1	10581	3673
LIPID-P-1213	TG(16:0_18:4_20:5)	Glycerolipid	TG	890.718	872.689	[M+NH4]+	C57H92O6	HMDB0044525	LMGL03015763	56939545	-	-	-	950600	715700	1394400	2049100	558710	399240	1442600	714140	1617200	605680	1190500	728050	1095800	904250	2535600	774670	3192400	1779800	476990	457220	450060	2741900	258540	567890	1393900	585860	509830	857120	772070	840720	1700200	1134000	635930	1167100	1327100	1031100
LIPID-P-1279	SPH(d17:1)	Sphingolipid	SPH	286.282	285.267	[M+H]+	C17H35NO2	-	LMSP01040002	5283557	-	-	-	10642	13633	15005	9924.7	3271.5	11981	23737	15291	8015	16204	11418	10664	15804	7151.3	10377	14023	9258.7	6973.9	7408.6	8055.8	5041.7	6436.4	14957	7437.5	10330	1602	11481	6448.5	11914	10285	11600	5801.2	9414.1	8243.4	6691.1	14774
LIPID-P-1282	Carnitine C17:0	Fatty acyl	CAR	414.358	413.351	[M+H]+	C24H47NO4	-	LMFA07070067	53477803	-	-	-	56665	30062	563300	88212	141520	83677	493100	123310	132250	418520	119260	287510	294580	352810	248280	102110	120250	57863	242310	100810	173380	97639	79254	212070	41438	29890	185470	111870	200760	91306	97388	115080	184340	152620	80309	57174
LIPID-P-1289	Carnitine C15:1	Fatty acyl	CAR	384.311	383.304	[M+H]+	C22H41NO4	-	-	-	-	-	-	7896.3	8150.6	104760	13327	45674	22143	98145	24012	24367	80409	70386	54103	56243	68756	58701	25077	52211	11195	46005	27511	46595	25348	65593	55195	13738	12059	27408	15073	42503	16083	21262	25733	24334	24104	12326	12277
LIPID-P-1290	Carnitine C17:1	Fatty acyl	CAR	412.343	411.335	[M+H]+	C24H45NO4	-	-	-	-	-	-	22934	26571	176350	53815	52623	37951	225380	67905	54796	167150	73787	112360	128310	158850	181040	36798	47255	27259	115180	47177	28068	48865	48052	84632	17028	13907	54810	30193	93377	55367	90723	84268	104650	94491	48548	25224
LIPID-P-1299	Carnitine C18:3	Fatty acyl	CAR	422.327	421.319	[M+H]+	C25H43NO4	-	LMFA07070112	134812245	-	-	-	1593.9	3460	34079	4893.1	9261.3	9034.3	29955	11419	7139.7	28874	5663.1	20980	49214	46080	17668	7236.3	10810	5299.3	31340	6621	12506	7652.6	2968.8	17394	801.69	3444.4	6670.3	7964.6	29022	6959.9	11962	15571	58551	17793	4868.5	1776.6
LIPID-P-1300	Carnitine C20:3	Fatty acyl	CAR	450.358	449.351	[M+H]+	C27H47NO4	-	-	-	-	-	-	3364	2199.7	15568	2424.4	4291.2	3038.4	17154	4634.8	3400.9	10215	3357.1	14596	22718	16609	11132	3511.6	4840	2206.4	12903	2760.9	6089.2	4858.4	5350.2	5545.6	402.09	1484.6	3108.3	2602.5	14628	4218.1	9032.4	11843	12031	15498	6388.6	3237.4
LIPID-P-1302	Carnitine C20:4	Fatty acyl	CAR	448.343	447.335	[M+H]+	C27H45NO4	-	LMFA07070088	71464486	-	-	-	25895	23649	79586	22335	39122	37704	67550	42645	22066	89972	37287	74751	59538	103500	127350	32579	38435	25390	84487	41125	25713	45008	35485	73118	21908	20067	19223	12205	103990	48217	75516	83787	111530	124760	57524	28893
LIPID-P-1309	PE(P-16:0_16:0)	Glycerophospholipid	PE-P	676.528	675.52	[M+H]+	C37H74NO7P	HMDB0011158	LMGP02030013	52925046	-	72743	-	87123	54396	108230	70727	67833	71364	74586	67646	57930	89528	95057	98509	106290	59667	103030	72138	73466	62817	91823	80500	93739	69885	65236	84049	58402	62727	59018	101430	97553	53332	64922	70671	70365	81503	64064	85812
LIPID-P-1314	PE(P-18:1_14:0)	Glycerophospholipid	PE-P	674.512	673.505	[M+H]+	C37H72NO7P	-	-	-	-	-	-	10338	3196.5	7024.2	4634	8282.3	3544.2	5225.1	5601	1466.2	8739	22961	4763.8	22426	3814.4	9869.1	2054.3	2635.3	2327.1	6461.9	2917.4	17526	2482.8	3196.3	9805.3	1466	11070	5281.3	19514	1592.6	2566.6	2216.1	1456.8	450.59	5229	2103.4	4376.7
LIPID-P-1315	PE(P-14:0_18:1)	Glycerophospholipid	PE-P	674.512	673.505	[M+H]+	C37H72NO7P	-	-	-	-	-	-	23563	21397	24257	17188	14066	14357	35726	27605	22080	20626	24720	42516	30958	9038.7	46516	5599.5	17804	19413	12174	16450	9363.8	21529	12433	10933	20089	27276	7270.4	12112	11585	13909	19454	18052	15544	29266	13553	30774
LIPID-P-1316	PE(P-15:0_18:1)	Glycerophospholipid	PE-P	688.528	687.52	[M+H]+	C38H74NO7P	-	-	-	-	-	-	61957	80361	66304	68802	41621	49712	116250	52004	46853	44379	57707	121360	86344	38121	106920	20441	56960	61468	45170	49175	28496	55530	39449	34586	61347	70480	33539	20094	59884	47521	74115	31798	48031	120120	45845	109100
LIPID-P-1317	PE(P-17:0_18:1)	Glycerophospholipid	PE-P	716.559	715.552	[M+H]+	C40H78NO7P	-	-	-	-	-	-	492920	713640	782940	655000	481450	488820	1083200	677160	583870	572590	641080	811000	934030	421810	960690	291060	453870	587740	536130	416450	379180	570710	416490	371200	511100	843020	309650	445530	350280	461810	697710	506550	469140	1074300	469950	938140
LIPID-P-1318	PE(P-16:0_20:1)	Glycerophospholipid	PE-P	730.575	729.567	[M+H]+	C41H80NO7P	HMDB0011348	LMGP02030025	52925058	-	-	-	151410	122490	199010	108310	81386	87761	98789	159820	99343	145910	282120	161890	231610	71858	217670	87732	94479	111440	108660	122660	241810	102100	101240	111370	68065	107960	96887	254860	96492	75463	139470	106170	83419	134820	77225	128950
LIPID-P-1321	PE(P-18:0_19:1)	Glycerophospholipid	PE-P	744.591	743.583	[M+H]+	C42H82NO7P	-	LMGP02030051	52925084	-	-	-	10773	11988	25363	16608	12761	12477	12616	20170	13279	24938	21090	15600	15407	17241	23202	15787	11356	10113	15351	19988	20378	14745	21964	27829	10660	14070	9986.9	24644	21157	11321	19013	18800	17158	14435	15710	21739
LIPID-P-1322	PE(P-20:0_18:1)	Glycerophospholipid	PE-P	758.606	757.599	[M+H]+	C43H84NO7P	-	LMGP02030074	52925107	-	-	-	5104.2	8627.2	7998.1	5282.3	2471	5443.7	7806.6	5933.5	3819.5	6108.2	10422	8959.5	8938.4	1832.1	8135.6	3965.8	2000.3	6271.5	7573.6	3433.7	13461	6107.6	4179.9	4327.9	5929	9116.5	2142.4	12408	4921.5	3870.3	7651.1	5911.7	4152.9	7540	2139.3	4142.6
LIPID-P-1323	PE(P-18:0_20:1)	Glycerophospholipid	PE-P	758.606	757.599	[M+H]+	C43H84NO7P	HMDB0011381	LMGP02030053	52925086	-	-	-	129430	108060	246790	106630	94855	85623	102310	162780	86073	142770	394530	174800	303580	71794	185600	75377	111340	107420	97981	78718	421790	123780	99723	160480	69772	117170	76686	358630	122710	109510	127170	106080	89249	123210	75100	156390
LIPID-P-1324	PE(P-18:1_20:0)	Glycerophospholipid	PE-P	758.606	757.599	[M+H]+	C43H84NO7P	-	-	-	-	-	-	32818	21718	56247	17875	20684	14878	21667	43390	16935	35129	156540	47534	84629	7724.5	40195	13121	32131	16237	9353.4	8573.8	162850	25334	14312	35531	8718.4	23024	18009	115860	24014	20272	33728	10256	26030	30870	6187.7	39967
LIPID-P-1328	PE(P-15:0_18:2)	Glycerophospholipid	PE-P	686.512	685.505	[M+H]+	C38H72NO7P	-	-	-	-	-	-	92644	114550	161260	124260	60204	91383	155230	122300	64665	154700	122590	117340	148380	111740	198390	81641	89769	153150	123890	110950	98211	107020	132680	88895	72036	123250	84443	92178	98530	101500	125650	61153	98744	158110	142620	130380
LIPID-P-1329	PE(P-18:1_16:1)	Glycerophospholipid	PE-P	700.528	699.52	[M+H]+	C39H74NO7P	-	-	-	-	-	-	164230	136600	170000	148940	101680	137920	267370	164700	131120	153690	209170	319550	260370	88830	250370	79636	86916	128080	141360	111600	165850	177020	101120	92432	124640	216870	72722	132450	123780	118450	185870	121190	115800	267740	90967	226720
LIPID-P-1330	PE(P-16:0_20:2)	Glycerophospholipid	PE-P	728.559	727.552	[M+H]+	C41H78NO7P	HMDB0011349	LMGP02030026	52925059	-	-	-	94841	27217	85685	37232	34752	53760	30888	73409	55870	62502	72492	33518	38596	86510	68804	122610	53516	59113	64502	54690	58526	27705	55676	44381	29267	41321	51636	53425	70874	47071	77241	78783	43549	53058	68483	27935
LIPID-P-1331	PE(P-18:0_18:2)	Glycerophospholipid	PE-P	728.559	727.552	[M+H]+	C41H78NO7P	HMDB0011376	LMGP02030046	52925079	-	90483	-	9551000	16000000	17239000	12428000	8142300	9258800	19662000	14778000	8507600	13903000	11626000	13199000	13751000	9471500	18741000	6182100	9306600	15466000	11876000	11196000	14082000	10567000	10637000	8922600	8548100	13741000	7497500	11087000	12753000	12797000	18434000	13314000	8262100	18286000	12316000	13917000
LIPID-P-1336	PE(P-18:1_22:1)	Glycerophospholipid	PE-P	784.622	783.614	[M+H]+	C45H86NO7P	-	-	-	-	-	-	29216	20858	60625	21506	16352	13468	15911	46890	18276	39408	144470	60278	102000	12270	38219	11687	32982	15506	15217	11441	147160	29306	13108	32486	8406	30479	17638	145740	29795	28502	29250	13821	21772	39541	7627.9	35334
LIPID-P-1340	PE(P-16:0_20:3)	Glycerophospholipid	PE-P	726.544	725.536	[M+H]+	C41H76NO7P	HMDB0011351	LMGP02030027	52925060	-	90474	-	1410300	1153300	1813800	1375600	1376300	1385400	2084500	1899800	1306600	1654000	1197000	1700100	1676500	1069700	2094000	888820	1124500	1296800	1380500	1069700	1040200	1146400	1049900	936650	1105100	1326600	698530	977290	1280900	1329000	1671600	1328400	1170400	2133700	1132000	1651600
LIPID-P-1341	PE(P-18:2_18:1)	Glycerophospholipid	PE-P	726.544	725.536	[M+H]+	C41H76NO7P	-	-	-	-	-	-	114110	117730	155260	107460	80445	113380	208130	128510	93582	113590	149960	242440	171530	82954	183650	84492	74704	80858	103470	83878	120970	125780	80565	61201	92323	133250	62053	106970	79650	103880	140190	118490	97534	191470	72896	141900
LIPID-P-1343	PE(P-16:1_22:2)	Glycerophospholipid	PE-P	754.575	753.567	[M+H]+	C43H80NO7P	-	-	-	-	-	-	591970	626960	939690	548740	787560	705350	670210	692540	467520	909870	587250	461810	543060	425420	921650	525220	627830	503390	671890	488470	522010	575840	591150	676880	498300	510100	423570	490980	803020	467420	662110	724780	459680	781340	507280	687020
LIPID-P-1345	PE(P-16:0_22:3)	Glycerophospholipid	PE-P	754.575	753.567	[M+H]+	C43H80NO7P	-	-	-	-	-	-	149610	143010	222930	196370	193240	201610	171550	212740	192250	181630	176410	254690	207930	75113	300900	84074	170500	158580	137910	223560	134840	140520	127200	168220	177390	169470	109820	147940	196670	132130	153590	122220	139240	264610	86510	366520
LIPID-P-1349	PE(P-18:0_24:3)	Glycerophospholipid	PE-P	810.638	809.63	[M+H]+	C47H88NO7P	-	-	-	-	-	-	4307.3	4764.8	10034	6678.8	5733.1	2209.1	8565.9	5200.3	498.65	4771	7951	8785.9	10607	4024.7	11864	4949.1	7868.1	5199	3743.7	5178.1	10534	5018.7	5310.6	4110.9	3203.8	7739.7	4247.6	20635	7928.4	4857.2	4499.5	1533.2	3261.8	13032	2963	9706.6
LIPID-P-1352	PE(P-14:0_20:4)	Glycerophospholipid	PE-P	696.497	695.489	[M+H]+	C39H70NO7P	-	-	-	-	-	-	79163	34986	67245	37725	48397	50680	70778	56377	56393	103790	58759	30300	50354	41015	71024	42310	36762	41224	85148	42783	52364	52712	64603	41484	38759	26300	65465	29177	67567	49609	46452	61101	33122	87902	32474	75452
LIPID-P-1353	PE(P-18:2_18:2)	Glycerophospholipid	PE-P	724.528	723.52	[M+H]+	C41H74NO7P	-	-	-	-	-	-	348550	346710	388710	309730	134100	235280	520800	406760	198990	446030	334310	434830	366850	348160	525850	290730	165370	358170	283850	292430	303390	286190	362820	191380	211340	397480	201620	276610	244880	289880	477300	335510	276660	390410	230610	321050
LIPID-P-1355	PE(P-16:0_22:4)	Glycerophospholipid	PE-P	752.559	751.552	[M+H]+	C43H78NO7P	-	LMGP02030033	52925066	-	-	-	2916400	2231200	3619900	3522900	3052100	2833100	3136300	3136900	2526800	4667700	3152700	2451100	2522800	2244800	5045500	3262600	2657300	2429400	2794800	2918300	2495200	2583300	3013700	3069500	2204000	2248200	2251100	2557100	4214200	2374000	3260800	2611600	2647400	4028200	2270800	3637600
LIPID-P-1356	PE(P-16:1_22:3)	Glycerophospholipid	PE-P	752.559	751.552	[M+H]+	C43H78NO7P	-	-	-	-	-	-	133790	124450	209270	133590	156440	183680	159480	155310	94296	201580	114580	100300	101420	98936	184560	102110	133610	114110	143980	115160	136190	103360	95766	148130	112190	113880	86517	105190	189320	114170	122590	141980	103360	163030	126680	180770
LIPID-P-1357	PE(P-18:1_20:3)	Glycerophospholipid	PE-P	752.559	751.552	[M+H]+	C43H78NO7P	-	-	-	-	-	-	171690	143110	254460	146340	105210	185530	231600	244200	231900	192360	201030	212390	221360	176020	261900	135950	144570	176410	146430	124220	100500	109950	91552	117450	138300	152560	72821	178220	142720	128640	195130	274940	123200	225880	137540	92228
LIPID-P-1359	PE(P-18:2_20:2)	Glycerophospholipid	PE-P	752.559	751.552	[M+H]+	C43H78NO7P	-	-	-	-	-	-	37017	23804	35358	28535	35563	32190	28052	30631	35124	60468	42608	22448	25077	24372	55612	25948	33771	29729	31656	27776	18909	24587	36927	31919	28688	29601	26840	26715	45418	26067	36372	35545	29614	41004	23552	36924
LIPID-P-1361	PE(P-17:0_22:4)	Glycerophospholipid	PE-P	766.575	765.567	[M+H]+	C44H80NO7P	-	-	-	-	-	-	186360	177530	220060	269270	176570	178880	225340	232170	161100	397500	260000	142880	151150	163880	376850	278240	172960	170850	139970	278140	175550	154530	259990	202150	126070	145080	139290	170070	298270	148660	262640	199800	175120	250210	180590	205780
LIPID-P-1362	PE(P-19:0_20:4)	Glycerophospholipid	PE-P	766.575	765.567	[M+H]+	C44H80NO7P	-	-	-	-	-	-	110930	80263	149290	101810	98713	120950	104650	128750	85234	208220	100060	68719	84727	119290	175460	128800	97005	69524	120040	115150	81657	95342	155450	143880	85251	83659	98399	65398	103410	73924	102840	141990	99799	101580	93977	98358
LIPID-P-1366	PE(P-16:0_24:4)	Glycerophospholipid	PE-P	780.591	779.583	[M+H]+	C45H82NO7P	-	-	-	-	-	-	22094	20422	32875	34204	27636	16408	31087	22705	17038	17020	29271	22570	31164	20096	66597	21182	30729	24482	35052	25887	33010	23636	20228	16079	24442	21670	19486	31833	32058	14623	24346	24491	20508	36729	13533	39682
LIPID-P-1367	PE(P-18:1_22:3)	Glycerophospholipid	PE-P	780.591	779.583	[M+H]+	C45H82NO7P	-	-	-	-	-	-	41248	35413	61229	51353	23173	29705	37029	47818	42546	61692	87733	68011	75575	25416	79039	30889	40740	28256	34029	42742	78456	41497	26856	40722	25532	53257	26617	102590	47308	38533	35341	36328	39054	57182	21094	84453
LIPID-P-1373	PE(P-16:1_20:4)	Glycerophospholipid	PE-P	722.512	721.505	[M+H]+	C41H72NO7P	-	-	-	-	-	-	623750	358990	603620	412360	508130	695960	826270	563730	284530	667970	473560	585790	528350	360910	795980	485510	344010	422100	690590	320680	343950	479920	402920	247530	485570	547300	309040	221820	385960	399210	570870	420000	524330	678170	316090	739670
LIPID-P-1374	PE(P-16:0_22:5)	Glycerophospholipid	PE-P	750.544	749.536	[M+H]+	C43H76NO7P	-	-	-	-	-	-	1182900	866210	1673200	1283300	1706200	1330800	1641600	1386800	1048900	1595100	1422700	1281800	1219300	1089800	2107400	1422000	1130500	908400	1582100	889830	945800	1195400	1478600	1139500	1224400	827940	1023900	1041100	1320000	1002300	1300000	1136700	1136300	1498800	900300	1320500
LIPID-P-1375	PE(P-18:0_20:5)	Glycerophospholipid	PE-P	750.544	749.536	[M+H]+	C43H76NO7P	HMDB0011387	LMGP02030056	52925089	-	-	-	464230	480900	922000	395870	545480	463380	446160	680100	465500	448560	407060	342330	514860	326520	607270	327410	416880	334920	606890	323040	407830	428510	477150	485160	497770	440750	342420	328100	534640	295460	513520	591270	444270	647860	371470	611390
LIPID-P-1376	PE(P-16:0_24:5)	Glycerophospholipid	PE-P	778.575	777.567	[M+H]+	C45H80NO7P	-	-	-	-	-	-	26032	19774	24787	25117	19217	16236	24605	19917	20481	19358	13408	17459	13600	12107	49279	14043	14965	19145	20388	18520	18940	23973	15012	17223	17235	23621	17133	24337	27968	10403	18670	21891	26170	37274	18521	39270
LIPID-P-1377	PE(P-18:1_22:4)	Glycerophospholipid	PE-P	778.575	777.567	[M+H]+	C45H80NO7P	-	-	-	-	-	-	373540	347230	421340	420020	326080	358570	410990	460890	398640	665670	595250	364460	397140	327530	721750	362230	321310	299370	323660	378700	362820	307880	376320	401190	269660	276360	299890	420140	548990	290580	492360	458290	253810	517570	264520	332300
LIPID-P-1382	PE(P-18:0_24:5)	Glycerophospholipid	PE-P	806.606	805.599	[M+H]+	C47H84NO7P	-	-	-	-	-	-	27394	21551	37769	28397	22826	19562	23680	21211	15033	28112	26207	18190	27158	15514	43979	12503	25735	19768	16654	26416	29070	21970	11777	16905	18037	22772	13233	25846	31429	20968	24182	27206	24464	33635	19384	34344
LIPID-P-1387	PE(P-18:1_20:5)	Glycerophospholipid	PE-P	748.528	747.52	[M+H]+	C43H74NO7P	-	-	-	-	-	-	55566	42292	95479	50488	59457	69720	64381	120160	94849	73553	69131	46818	64368	56760	76977	49917	66118	34701	69501	53751	28990	36328	44233	54926	83746	54632	37260	56397	64855	15694	57710	77324	59266	59191	62510	74079
LIPID-P-1388	PE(P-18:2_20:4)	Glycerophospholipid	PE-P	748.528	747.52	[M+H]+	C43H74NO7P	-	-	-	-	-	-	386910	260950	418860	290250	237390	347430	331470	336230	233720	478010	319350	223490	218530	314570	501950	445220	227040	217490	366780	256760	224400	298750	417990	263000	223220	232820	225950	250030	341460	226670	375220	335300	323100	332560	238900	299970
LIPID-P-1389	PE(P-17:0_22:6)	Glycerophospholipid	PE-P	762.544	761.536	[M+H]+	C44H76NO7P	-	-	-	-	-	-	38961	3624.8	22516	14789	35335	27931	27066	25136	16691	35678	26922	17571	22612	35216	28973	28102	19583	11775	36661	15937	22792	24638	26198	24571	22012	20875	33724	26993	20134	13554	27092	26355	32779	20858	16891	13414
LIPID-P-1390	PE(P-18:1_22:5)	Glycerophospholipid	PE-P	776.559	775.552	[M+H]+	C45H78NO7P	-	-	-	-	-	-	216550	168870	245510	205160	200500	255370	232200	287530	167750	316840	270490	146320	233300	264670	395710	233710	200760	153550	254580	151650	115820	172800	216360	176610	164360	153950	154810	173310	238970	126730	221280	280680	181930	211340	113980	120110
LIPID-P-1391	PE(P-16:0_24:6)	Glycerophospholipid	PE-P	776.559	775.552	[M+H]+	C45H78NO7P	-	-	-	-	-	-	12894	13585	16889	7948.7	7994.9	13584	13352	7459.8	3307.8	12781	12497	7767.8	9688.4	7000.5	16043	8752.5	10956	5931.3	10086	1532	5702.6	12258	10119	8573.4	8986.5	9013.1	6570.5	10572	10502	11316	9433.9	8222.1	7451.4	16002	7002	16520
LIPID-P-1392	PE(P-18:0_24:6)	Glycerophospholipid	PE-P	804.591	803.583	[M+H]+	C47H82NO7P	-	-	-	-	-	-	11844	14668	14789	15530	7377.5	10385	15236	6755.6	4743.2	21050	21165	10456	18035	6567.9	24760	9145.4	12033	5333.4	8568.1	6220.8	13596	7913.3	13671	14241	12732	9303	10770	14497	13256	10959	16973	11165	5849.3	13546	7190.6	13121
LIPID-P-1421	DG(10:0_18:1)	Glycerolipid	DG	528.463	510.428	[M+NH4]+	C31H58O5	-	-	-	-	-	-	3336.1	2887.1	8628.8	17262	2502.9	1654.3	18235	2515	3720	4509	3698.7	2097.1	2899.4	8529.1	13432	626.8	10642	849.76	5785.9	4149.6	5340.3	12749	5643.6	6941.8	4113.5	839.42	5742.6	2844.3	6148.5	9265.5	10912	9767.6	4140.8	15008	1620.6	9834.3
LIPID-P-1423	DG(12:0_18:1)	Glycerolipid	DG	556.494	538.46	[M+NH4]+	C33H62O5	-	LMGL02010336	-	-	-	-	5622	2631	14690	7589.7	5585.2	1488.8	13673	6441.9	2178.1	6166.7	4993.6	10223	3507.5	7867.5	14805	2653.4	17617	1793.6	3219.2	2076.9	3802.6	6406.1	592.78	3512.5	3250.1	5303.1	1329.1	5841.5	10326	2330.2	12128	6161.1	8486	7535	2377	6463.3
LIPID-P-1568	SM(d18:1/26:0)	Sphingolipid	SM	843.7	842.724	[M+H]+	C49H99N2O6P	-	LMSP03010026	44260136	-	-	-	37651	22882	62200	27026	26449	17976	54910	70657	28536	36051	35257	24352	32532	38897	37970	20226	35262	34569	37400	29380	53447	28454	37408	41305	26194	37868	32495	27168	36267	19673	38395	21799	32720	35436	26019	32796
LIPID-P-1639	DG(O-19:0_16:0)	Glycerolipid	DG-O	614.609	596.574	[M+NH4]+	C38H76O4	-	-	-	-	-	-	1879800	2080400	3164600	2237600	2244600	2176200	3077400	2594100	2065500	2869900	2144900	2150000	2178400	2873400	2773900	2386900	2208400	2553500	2178500	2237100	2385500	2095700	2842100	2512500	2300900	2457300	3212800	2252200	3122900	3450100	3427300	2691200	2566100	2451500	2349500	2833400
LIPID-P-1643	DG(O-21:0_16:0)	Glycerolipid	DG-O	642.64	624.606	[M+NH4]+	C40H80O4	-	-	-	-	-	-	21031	17351	25624	26720	16311	19640	23056	17984	17441	21158	14698	15219	19962	27588	11793	19218	19251	23691	13175	17187	15486	15433	13610	23182	17500	24289	27760	15116	17663	20293	15746	22118	11385	14176	18378	23108
LIPID-P-1717	MGDG(16:0_18:1)	Glycerolipid	MGDG	774.61	756.575	[M+NH4]+	C43H80O10	-	LMGL05010025	52922103	-	-	-	288680	320230	573360	595550	1454300	658340	823990	500180	397560	235240	295410	686920	737840	153070	297900	224410	203330	385320	1059500	663560	232680	357580	323010	283130	226020	196290	644020	344580	244400	254960	357530	437800	202840	697370	753850	525470
LIPID-P-1724	MGDG(14:0_18:2)	Glycerolipid	MGDG	744.563	726.528	[M+NH4]+	C41H74O10	-	LMGL05010051	-	-	-	-	23447	28251	24396	25400	5807.5	17705	14073	35748	23258	15165	36706	15522	22050	21112	27397	19773	23297	17744	34017	15069	14589	21675	20982	27065	22630	31945	26383	25646	17219	9887.9	53833	27138	25875	23058	13407	39370
LIPID-P-1728	MGDG(16:0_18:2)	Glycerolipid	MGDG	772.594	754.559	[M+NH4]+	C43H78O10	-	LMGL05010026	52922104	-	-	-	112580	116810	159260	67128	49918	89485	89693	151610	62981	58978	126090	81750	143980	56543	64615	88680	87408	108350	168570	97538	87150	67007	91705	121430	88717	82676	143270	132950	79701	62926	190500	159950	87811	79749	62801	158520
LIPID-P-1729	MGDG(16:1_18:1)	Glycerolipid	MGDG	772.594	754.559	[M+NH4]+	C43H78O10	-	-	-	-	-	-	124170	99535	150660	210890	250120	192120	273790	170130	106200	88260	105970	212030	196820	69352	133750	81674	53119	119020	218740	192010	94087	130130	135960	89716	67240	82708	199660	84917	71909	107660	143260	146130	74713	209930	167710	126710
LIPID-P-1738	MGDG(16:1_18:2)	Glycerolipid	MGDG	770.578	752.544	[M+NH4]+	C43H76O10	-	-	-	-	-	-	28254	14298	36283	16255	7676.4	7081.8	11453	40220	23678	9313.2	41797	11867	12736	9285.5	10988	20980	11586	21089	25180	16780	10799	13952	18477	21010	9314.3	27116	27687	22807	20689	16872	56967	32710	18584	15942	8595.3	23905
LIPID-P-1928	LPC(28:1)	Glycerophospholipid	LPC	662.512	661.505	[M+H]+	C36H72NO7P	-	-	-	-	-	-	5513.8	5127.9	5152.2	9469.8	6247.4	14596	6409.4	2639.9	746.24	35733	18976	30471	14865	34172	10318	15228	14470	2842.2	11700	10391	3281.4	2111.5	1759.5	8660.8	10232	9776.7	7709.5	14451	3706.2	3920.3	15226	7654.6	2034	1452.2	19912	10399
[truncated: 400 more columns]

## Sheet: Table S2
Table S2 Heritability assessment of lipids
Lipid	h2	SE
Ursocholic acid	1.14546e-07	0.149987
TxB3	0.183393	0.172464
TG(9:0_18:1_18:2)	0.222047	0.175291
TG(9:0_16:0_18:2)	0.243421	0.184348
TG(8:0_18:1_18:2)	0.247096	0.170206
TG(8:0_16:1_18:2)	0.299691	0.197518
TG(8:0_16:1_18:1)	0.586173	0.276057
TG(8:0_16:1_16:1)	0.276055	0.181749
TG(8:0_16:0_18:3)	0.152695	0.165605
TG(8:0_16:0_18:2)	0.349266	0.194077
TG(8:0_16:0_18:1)	0.415818	0.208987
TG(8:0_16:0_16:1)	0.461354	0.227949
TG(8:0_16:0_16:0)	0.423022	0.21281
TG(8:0_14:0_18:2)	0.186566	0.163499
TG(8:0_14:0_18:1)	0.427809	0.21166
TG(8:0_14:0_18:0)	0.449009	0.223043
TG(8:0_14:0_16:0)	0.57667	0.252916
TG(23:0_18:1_18:1)	0.130464	0.152715
TG(22:0_18:1_18:1)	0.0847302	0.129849
TG(20:1_18:2_18:0)	0.222698	0.161962
TG(19:1_18:2_18:2)	0.132341	0.151181
TG(18:2_18:3_18:4)	0.263967	0.199445
TG(18:2_18:3_18:3)	8.94568e-08	0.124491
TG(18:2_18:2_20:1)	0.0459293	0.119299
TG(18:2_18:2_18:3)	0.199958	0.17133
TG(18:1_18:2_20:4)	0.305305	0.181769
TG(18:1_18:2_20:2)	0.199695	0.154593
TG(18:1_18:2_20:1)	0.160189	0.155263
TG(18:1_18:2_20:0)	0.154643	0.148398
TG(18:1_18:2_18:3)	0.137691	0.144854
TG(18:1_18:2_18:2)	0.121253	0.140911
TG(18:1_18:1_22:4)	0.122269	0.145547
TG(18:1_18:1_20:1)	0.14707	0.146126
TG(18:1_18:1_19:1)	0.0699287	0.129668
TG(18:1_18:1_18:2)	0.103682	0.136791
TG(18:1_18:1_18:1)	0.110058	0.13782
TG(18:0_18:3_20:2)	0.205087	0.167534
TG(18:0_18:2_20:4)	0.16917	0.152865
TG(18:0_18:2_20:0)	0.225402	0.167683
TG(18:0_18:1_22:5)	0.156696	0.151729
TG(18:0_18:1_22:4)	0.223808	0.167744
TG(18:0_18:1_20:4)	0.264926	0.171514
TG(18:0_18:1_20:3)	0.255524	0.174619
TG(18:0_18:1_20:1)	0.240254	0.170544
TG(18:0_18:1_20:0)	0.108989	0.143084
TG(18:0_18:1_19:1)	0.156148	0.151938
TG(18:0_18:1_18:2)	0.245523	0.172062
TG(18:0_18:1_18:1)	0.254297	0.174144
TG(18:0_18:0_18:1)	0.120418	0.150433
TG(18:0_18:0_18:0)	0.478248	0.268417
TG(17:1_18:2_18:2)	0.0873121	0.135597
TG(17:1_18:1_20:4)	0.283677	0.197636
TG(17:1_18:1_20:2)	0.0853048	0.134841
TG(17:1_18:1_20:1)	0.0207525	0.117605
TG(17:1_18:1_18:2)	0.059458	0.126519
TG(17:1_18:1_18:1)	0.096465	0.135349
TG(17:0_19:2_19:2)	0.226392	0.164241
TG(17:0_18:1_20:4)	0.287089	0.182611
TG(17:0_18:1_18:2)	0.126146	0.145343
TG(17:0_18:1_18:1)	0.164154	0.152194
TG(17:0_18:0_18:1)	0.0864849	0.13555
TG(17:0_18:0_18:0)	0.21812	0.183119
TG(17:0_17:0_19:1)	0.114513	0.140842
TG(16:1_18:2_18:3)	0.240566	0.179139
TG(16:1_18:2_18:2)	0.133239	0.1437
TG(16:1_18:1_20:3)	0.387223	0.199081
TG(16:1_18:1_18:3)	0.161842	0.150124
TG(16:1_18:1_18:2)	0.159212	0.150678
TG(16:1_18:1_18:1)	0.290818	0.179237
TG(16:1_18:0_20:1)	0.291957	0.182087
TG(16:1_17:1_18:3)	2.00916e-07	0.120203
TG(16:1_17:1_18:2)	0.142546	0.146672
TG(16:1_17:1_18:1)	0.17084	0.151705
TG(16:1_16:1_24:6)	0.166168	0.142436
TG(16:1_16:1_18:3)	0.327516	0.182457
TG(16:1_16:1_18:2)	0.139585	0.144068
TG(16:1_16:1_18:1)	0.241646	0.166406
TG(16:1_16:1_17:1)	0.189283	0.156714
TG(16:1_16:1_16:2)	0.102683	0.140014
TG(16:0_24:0_18:1)	0.111118	0.13873
TG(16:0_23:0_18:1)	0.268068	0.179648
TG(16:0_20:1_22:0)	0.158222	0.163741
TG(16:0_20:0_18:1)	0.233735	0.166758
TG(16:0_18:4_20:5)	0.0927399	0.138861
TG(16:0_18:2_20:5)	0.172879	0.159028
TG(16:0_18:2_20:4)	0.301696	0.176086
TG(16:0_18:2_18:3)	0.149102	0.142969
TG(16:0_18:2_18:2)	0.177774	0.152534
TG(16:0_18:2_16:4)	0.0753387	0.139391
TG(16:0_18:1_22:6)	0.158448	0.143783
TG(16:0_18:1_22:5)	0.188483	0.152819
TG(16:0_18:1_22:4)	0.277757	0.173516
TG(16:0_18:1_22:3)	0.139791	0.14655
TG(16:0_18:1_22:1)	0.283524	0.176523
TG(16:0_18:1_22:0)	0.126567	0.149098
TG(16:0_18:1_21:0)	0.0556281	0.133802
TG(16:0_18:1_20:4)	0.293029	0.175142
TG(16:0_18:1_20:2)	0.304828	0.183687
TG(16:0_18:1_20:1)	0.297303	0.183191
TG(16:0_18:1_19:1)	0.225756	0.171801
TG(16:0_18:1_18:2)	0.265444	0.175676
TG(16:0_18:1_18:1)	0.312701	0.18836
TG(16:0_18:0_20:4)	0.140948	0.144992
TG(16:0_18:0_20:1)	0.115933	0.147123
TG(16:0_18:0_19:0)	0.252871	0.189874
TG(16:0_18:0_18:2)	0.321755	0.188066
TG(16:0_18:0_18:1)	0.181121	0.155617
TG(16:0_18:0_18:0)	0.509828	0.284992
TG(16:0_17:1_20:4)	0.268223	0.190904
TG(16:0_17:1_18:2)	0.14763	0.149991
TG(16:0_17:1_18:1)	0.272896	0.18169
TG(16:0_17:0_22:5)	0.123187	0.152498
TG(16:0_17:0_18:1)	0.166427	0.152003
TG(16:0_17:0_18:0)	0.197983	0.176942
TG(16:0_16:2_16:3)	0.252467	0.188667
TG(16:0_16:1_22:5)	0.323149	0.18918
TG(16:0_16:1_22:1)	0.206643	0.169455
TG(16:0_16:1_20:5)	0.0157328	0.116951
TG(16:0_16:1_20:4)	0.367374	0.190129
TG(16:0_16:1_20:1)	0.334256	0.193461
TG(16:0_16:1_20:0)	0.230416	0.162311
TG(16:0_16:1_18:3)	0.213999	0.161324
TG(16:0_16:1_18:2)	0.26431	0.171897
TG(16:0_16:1_18:1)	0.4898	0.227455
TG(16:0_16:1_17:1)	0.305346	0.186356
TG(16:0_16:1_16:1)	0.373697	0.198484
TG(16:0_16:0_22:6)	0.0948829	0.134322
TG(16:0_16:0_20:4)	0.348454	0.187155
TG(16:0_16:0_18:1)	0.254862	0.167108
TG(16:0_16:0_18:0)	0.428043	0.259271
TG(16:0_16:0_17:0)	0.202521	0.16936
TG(16:0_16:0_16:1)	0.418639	0.207364
TG(16:0_16:0_16:0)	0.351315	0.226162
TG(16:0_14:1_18:2)	0.219812	0.16384
TG(15:0_24:0_18:1)	0.0421493	0.12427
TG(15:0_19:2_19:2)	0.374043	0.200692
TG(15:0_18:2_18:3)	0.0826829	0.135002
TG(15:0_18:2_18:2)	0.0836774	0.135523
TG(15:0_18:1_22:1)	0.130646	0.14392
TG(15:0_18:1_20:4)	0.266105	0.17745
TG(15:0_18:1_18:2)	0.0842518	0.137343
TG(15:0_18:0_20:0)	0.203528	0.177668
TG(15:0_17:0_19:2)	0.170945	0.157127
TG(15:0_17:0_18:0)	0.0876754	0.141727
TG(15:0_16:1_18:3)	0.146714	0.158776
TG(15:0_16:1_18:2)	0.141316	0.149875
TG(15:0_16:1_18:1)	0.180617	0.161469
TG(15:0_16:1_16:1)	0.223245	0.16792
TG(15:0_16:0_24:1)	0.059181	0.128805
TG(15:0_16:0_18:2)	0.14199	0.149897
TG(15:0_16:0_18:1)	0.216551	0.167498
TG(15:0_16:0_18:0)	0.125148	0.147624
TG(15:0_16:0_17:0)	0.0805892	0.14289
TG(15:0_16:0_16:1)	0.24695	0.175779
TG(15:0_16:0_16:0)	0.171739	0.155128
TG(15:0_14:1_16:1)	0.136162	0.158571
TG(15:0_14:1_14:1)	0.188979	0.162151
TG(14:1_18:2_18:2)	0.159759	0.150908
TG(14:1_16:1_22:6)	0.0594259	0.13932
TG(14:1_16:1_18:2)	0.293102	0.186028
TG(14:1_16:1_18:1)	0.319986	0.18667
TG(14:1_16:1_16:1)	0.402761	0.20771
TG(14:1_16:0_16:1)	0.293196	0.18131
TG(14:1_14:1_16:1)	0.2915	0.180222
TG(14:0_18:2_18:3)	0.120467	0.139675
TG(14:0_18:2_18:2)	0.173867	0.150554
TG(14:0_18:1_20:2)	0.233192	0.166358
TG(14:0_18:0_20:2)	0.266932	0.164744
TG(14:0_18:0_20:0)	0.309356	0.219118
TG(14:0_18:0_18:2)	0.366635	0.193291
TG(14:0_17:1_18:2)	0.141121	0.145076
TG(14:0_16:1_20:4)	0.405524	0.202117
TG(14:0_16:1_18:3)	0.167846	0.150847
TG(14:0_16:1_18:2)	0.226356	0.16409
TG(14:0_16:1_18:1)	0.333947	0.188714
TG(14:0_16:1_17:1)	0.140756	0.14896
TG(14:0_16:0_20:4)	0.290938	0.172911
TG(14:0_16:0_18:2)	0.266475	0.172901
TG(14:0_16:0_18:1)	0.378809	0.196908
TG(14:0_16:0_18:0)	0.200161	0.172843
TG(14:0_16:0_16:1)	0.390435	0.202052
TG(14:0_16:0_16:0)	0.237255	0.16824
TG(14:0_15:0_18:2)	0.143018	0.155127
TG(14:0_15:0_18:1)	0.191635	0.164077
TG(14:0_15:0_16:1)	0.16894	0.160492
TG(14:0_15:0_16:0)	0.183095	0.161733
TG(14:0_14:1_18:1)	0.332993	0.188115
TG(14:0_14:1_16:1)	0.386428	0.200986
TG(14:0_14:0_16:0)	0.261524	0.17103
TG(13:0_14:0_16:0)	0.252444	0.185748
TG(12:0_18:2_18:2)	0.185555	0.157148
TG(12:0_18:1_18:3)	0.164704	0.147946
TG(12:0_16:1_18:2)	0.189828	0.156855
TG(12:0_16:0_22:5)	0.230156	0.17076
TG(12:0_16:0_18:2)	0.240735	0.167848
TG(12:0_16:0_18:1)	0.327516	0.187264
TG(12:0_16:0_16:1)	0.309277	0.1891
TG(12:0_16:0_16:0)	0.212256	0.161194
TG(12:0_15:0_18:2)	0.317316	0.200282
TG(12:0_15:0_18:1)	0.207856	0.169123
TG(12:0_15:0_16:1)	0.30887	0.189083
TG(12:0_15:0_16:0)	0.261295	0.182123
TG(12:0_14:0_18:2)	0.249354	0.173497
TG(12:0_14:0_18:1)	0.320181	0.190228
TG(12:0_14:0_18:0)	0.342252	0.189245
TG(12:0_14:0_16:1)	0.406285	0.205383
TG(12:0_14:0_16:0)	0.377681	0.200619
TG(12:0_12:0_18:0)	0.38739	0.201656
TG(10:0_18:1_18:3)	0.14578	0.147892
TG(10:0_18:1_18:2)	0.193193	0.156455
TG(10:0_16:0_18:3)	0.287574	0.180749
TG(10:0_16:0_18:2)	0.354486	0.195918
TG(10:0_16:0_18:1)	0.468725	0.218102
TG(10:0_16:0_16:1)	0.458617	0.214968
TG(10:0_16:0_12:0)	0.277443	0.187089
TG(10:0_15:0_16:0)	0.30041	0.191182
TG(10:0_14:0_18:3)	0.165887	0.141616
TG(10:0_14:0_16:0)	0.380849	0.203391
TG(10:0_14:0_14:1)	0.40679	0.205926
TG(10:0_12:0_18:2)	0.342148	0.188946
TG(10:0_12:0_18:1)	0.446161	0.216059
TG(10:0_12:0_14:0)	0.380151	0.203281
Taurocholic acid	0.111918	0.143027
Taurochenodeoxycholic acid	0.0616405	0.136446
SPH(d18:2)	0.554425	0.290184
SPH(d18:1)	0.346246	0.23573
SPH(d17:1)	0.0264748	0.145704
SPH(d16:1)	1.22164e-06	8.3023e-08
SM(d20:0/24:1)	0.0322963	0.13428
SM(d18:2/24:3)	0.483374	0.248313
SM(d18:2/23:1)	0.372195	0.219798
SM(d18:2/22:1)	0.169776	0.174737
SM(d18:2/20:1)	0.181709	0.166837
SM(d18:2/18:1)	0.383589	0.209664
SM(d18:2/14:0)	0.205032	0.187367
SM(d18:1/26:1)	4.27646e-07	0.145058
SM(d18:1/26:0)	0.204056	0.195397
SM(d18:1/25:1)	5.75138e-07	0.12197
SM(d18:1/25:0)	0.368786	0.23299
SM(d18:1/24:1)	1.22762e-06	0.132536
SM(d18:1/24:0)	0.173362	0.186199
SM(d18:1/23:1)	0.0814807	0.142505
SM(d18:1/23:0)	0.0291244	0.132532
SM(d18:1/22:1)	0.220706	0.177998
SM(d18:1/22:0)	0.094986	0.165003
SM(d18:1/21:1)	0.902645	0.375941
SM(d18:1/20:1)	0.948466	0.356961
SM(d18:1/19:1)	0.316911	0.203584
SM(d18:1/19:0)	0.654345	0.281764
SM(d18:1/18:1)	1.08154e-06	0.12425
SM(d18:1/18:0)	0.00359968	0.108304
SM(d18:1/17:1)	0.11074	0.140286
SM(d18:1/17:0)	1.26088e-06	8.56892e-08
SM(d18:1/16:0)	0.0101796	0.118931
SM(d18:1/15:0)	4.12949e-06	2.80614e-07
SM(d18:1/14:0)	8.90769e-08	0.132765
SM(d18:1/12:0)	0.543108	0.265095
SM(d18:0/22:0)	8.63988e-08	0.136613
SM(d18:0/20:0)	0.686086	0.264018
SM(d18:0/18:0)	0.331501	0.229874
SM(d18:0/17:0)	0.861214	0.327845
SM(d18:0/16:0)	0.121657	0.163827
SM(d18:0/14:0)	0.151321	0.161844
SHexCer(d18:1:/16:0)	5.08929e-07	0.139149
SHexCer(d18:1:/16:0(OH))	6.64002e-08	0.131882
PS(22:4_18:0)	0.158577	0.167474
PS(19:0_20:4)	0.350769	0.196235
PS(19:0_20:3)	0.0514211	0.13516
PS(18:2_18:1)	0.999999	0.37504
PS(18:2_16:0)	0.572368	0.285991
PS(18:1_20:1)	0.586946	0.268423
PS(18:1_20:0)	0.987797	0.367938
PS(18:1_19:1)	0.46884	0.246109
PS(18:1_19:0)	0.515565	0.236227
PS(18:0_22:6)	0.30319	0.176199
PS(18:0_22:5)	0.254194	0.17839
PS(18:0_22:3)	0.225141	0.174002
PS(18:0_20:4)	0.300022	0.188417
PS(18:0_20:3)	0.337381	0.202089
PS(18:0_18:2)	0.873408	0.329113
PS(18:0_18:1)	0.0217453	0.116011
PS(18:0_18:0)	0.878517	0.358875
PS(18:0_17:1)	0.0649243	0.142608
PS(18:0_16:1)	0.815457	0.318178
PS(17:0_20:4)	0.156071	0.161956
PS(16:0_18:1)	0.243242	0.193711
PMeOH(18:2_18:1)	0.0107685	0.118655
PMeOH(18:0_22:4)	0.255276	0.195015
PMeOH(18:0_18:2)	0.699057	0.303188
PMeOH(18:0_18:1)	0.0521524	0.141944
PMeOH(16:0_18:2)	0.219477	0.185894
PMeOH(16:0_18:1)	6.61835e-08	0.125588
PI(20:4_18:1)	0.0526397	0.136986
PI(20:3_18:1)	0.449935	0.224587
PI(20:3_18:0)	0.0971334	0.145761
PI(18:2_20:4)	0.246557	0.187821
PI(18:2_16:0)	0.398184	0.224019
PI(18:1_22:4)	0.197425	0.172418
PI(18:1_20:5)	8.34772e-08	0.121146
PI(18:1_18:2)	0.450379	0.247105
PI(18:1_18:1)	0.0230862	0.125902
PI(18:0_22:6)	0.192592	0.16501
PI(18:0_22:5)	0.053587	0.120179
PI(18:0_22:4)	0.243945	0.185536
PI(18:0_22:3)	0.300342	0.209305
PI(18:0_20:5)	5.57276e-07	0.126375
PI(18:0_20:4)	7.98547e-07	0.12068
PI(18:0_20:2)	0.092973	0.133661
PI(18:0_20:1)	0.609694	0.286114
PI(18:0_19:2)	0.311048	0.214352
PI(18:0_18:2)	0.301669	0.205953
PI(18:0_18:1)	0.311699	0.20018
PI(18:0_18:0)	0.339828	0.216874
PI(18:0_17:1)	0.112462	0.156044
PI(17:0_22:4)	7.09579e-07	0.122429
PI(17:0_20:3)	0.0655273	0.131972
PI(17:0_20.4)	0.183129	0.176386
PI(17:0_18:2)	0.155158	0.156835
PI(17:0_18:1)	0.10203	0.13959
PI(16:1_18:1)	0.0241209	0.135075
PI(16:0_20:4)	0.0639866	0.139196
PI(16:0_20:3)	6.29269e-08	0.117447
PI(16:0_18:1)	0.109626	0.155802
PI(16:0_18:0)	1.49841e-06	1.01831e-07
PG(20:1_18:1)	0.365597	0.218084
PG(18:2_18:2)	0.0530027	0.157071
PG(18:2_18:1)	0.218354	0.185495
PG(18:2_16:0)	0.0749837	0.143473
PG(18:1_20:2)	0.581098	0.265516
PG(18:1_18:1)	0.257562	0.191484
PG(18:0_20:4)	0.123523	0.155055
PG(18:0_18:2)	0.389675	0.222912
PG(18:0_18:1)	0.117509	0.164431
PG(18:0_16:0)	0.0198708	0.118787
PG(17:1_18:1)	0.375072	0.240963
PG(16:0_20:4)	0.426059	0.263599
PG(16:0_18:1)	0.0352667	0.133188
PG(16:0_16:0)	0.00273296	0.140101
PE(P-20:0_18:1)	0.586879	0.307092
PE(P-19:0_20:4)	0.0308887	0.131291
PE(P-18:2_20:4)	0.18726	0.15765
PE(P-18:2_20:2)	0.224802	0.182144
PE(P-18:2_18:2)	0.408139	0.220641
PE(P-18:2_18:1)	0.202311	0.18287
PE(P-18:1_22:6)	0.543836	0.22723
PE(P-18:1_22:5)	0.247157	0.15321
PE(P-18:1_22:4)	0.175777	0.17585
PE(P-18:1_22:3)	0.0846474	0.145257
PE(P-18:1_22:1)	6.40072e-08	0.134038
PE(P-18:1_20:5)	0.143265	0.161931
PE(P-18:1_20:4)	0.234018	0.174314
PE(P-18:1_20:3)	0.197916	0.171678
PE(P-18:1_20:1)	2.82509e-07	0.14947
PE(P-18:1_20:0)	7.76593e-08	0.136874
PE(P-18:1_18:2)	0.197039	0.177896
PE(P-18:1_18:1)	0.205637	0.189477
PE(P-18:1_17:1)	0.395889	0.237937
PE(P-18:1_16:1)	0.395593	0.240156
PE(P-18:1_14:0)	7.45186e-08	0.145207
PE(P-18:0_24:6)	0.563221	0.278782
PE(P-18:0_24:5)	0.324027	0.212847
PE(P-18:0_24:3)	0.203145	0.175209
PE(P-18:0_22:6)	0.462142	0.211742
PE(P-18:0_22:5)	0.295922	0.179216
PE(P-18:0_22:4)	0.219406	0.188936
PE(P-18:0_22:3)	0.583767	0.273208
PE(P-18:0_22:2)	0.421659	0.237994
PE(P-18:0_22:1)	6.58311e-08	0.134953
PE(P-18:0_20:5)	0.244822	0.174258
PE(P-18:0_20:4)	0.129909	0.142077
PE(P-18:0_20:3)	0.148572	0.15201
PE(P-18:0_20:1)	7.14304e-07	4.8545e-08
PE(P-18:0_19:1)	1.21987e-06	8.29029e-08
PE(P-18:0_18:2)	0.429016	0.228708
PE(P-18:0_18:1)	0.724326	0.30088
PE(P-18:0_18:0)	0.717649	0.302766
PE(P-17:0_22:6)	0.264585	0.181349
PE(P-17:0_22:5)	0.0202764	0.130238
PE(P-17:0_22:4)	0.150501	0.151326
PE(P-17:0_20:4)	2.21426e-06	0.125672
PE(P-17:0_18:1)	0.585834	0.273877
PE(P-16:1_22:3)	0.29299	0.183454
PE(P-16:1_22:2)	0.0885376	0.13078
PE(P-16:1_20:4)	0.750475	0.281626
PE(P-16:0_24:6)	0.283317	0.212404
PE(P-16:0_24:5)	0.594144	0.302665
PE(P-16:0_24:4)	0.376729	0.224736
PE(P-16:0_22:6)	0.312725	0.172867
PE(P-16:0_22:5)	0.189197	0.151947
PE(P-16:0_22:4)	0.102159	0.15191
PE(P-16:0_22:3)	0.386397	0.21387
PE(P-16:0_22:1)	0.0564596	0.152087
PE(P-16:0_20:5)	0.257427	0.175
PE(P-16:0_20:4)	0.0885872	0.144235
PE(P-16:0_20:3)	0.214967	0.191777
PE(P-16:0_20:2)	0.131465	0.168134
PE(P-16:0_20:1)	1.23255e-06	8.37642e-08
PE(P-16:0_18:3)	0.640036	0.283823
PE(P-16:0_18:2)	0.4837	0.243976
PE(P-16:0_18:1)	0.71147	0.306793
PE(P-16:0_17:1)	0.58974	0.25836
PE(P-16:0_16:1)	0.878009	0.326695
PE(P-16:0_16:0)	0.0303227	0.147789
PE(P-15:0_20:4)	0.0249443	0.126241
PE(P-15:0_18:2)	0.583302	0.267144
PE(P-15:0_18:1)	0.436507	0.226883
PE(P-14:0_20:4)	0.289327	0.200217
PE(P-14:0_18:1)	0.618515	0.298889
PE(O-22:1_20:4)	0.119776	0.160499
PE(O-22:1_18:1)	0.0792591	0.142176
PE(O-20:3_20:4)	7.64857e-07	0.112242
PE(O-20:1_22:4)	0.0495286	0.139354
PE(O-20:1_20:4)	0.127992	0.159926
PE(O-20:1_20:1)	8.75022e-08	0.1385
PE(O-20:1_18:2)	0.530346	0.275413
PE(O-20:1_18:1)	0.270743	0.196071
PE(O-19:1_20:4)	0.0687487	0.144725
PE(O-18:3_22:5)	0.144699	0.155264
PE(O-18:3_20:4)	0.259083	0.179946
PE(O-18:3_18:2)	0.313298	0.204918
PE(O-18:3_18:1)	0.170369	0.169739
PE(O-18:2_24:2)	5.06466e-07	0.130019
PE(O-18:2_24:1)	2.85143e-07	0.136148
PE(O-18:2_22:6)	0.231796	0.173649
PE(O-18:2_22:5)	0.276602	0.18127
PE(O-18:2_22:3)	3.23679e-07	0.12587
PE(O-18:2_22:1)	7.99359e-07	5.43253e-08
PE(O-18:2_20:5)	0.33563	0.209699
PE(O-18:2_20:4)	0.385542	0.212148
PE(O-18:2_20:2)	0.202134	0.178701
PE(O-18:2_20:1)	5.43534e-07	0.143906
PE(O-18:2_18:2)	0.0313191	0.128606
PE(O-18:2_18:1)	0.344453	0.217121
PE(O-18:1_24:5)	0.39416	0.242169
PE(O-18:1_24:4)	0.283011	0.19758
PE(O-18:1_22:6)	0.490527	0.21773
PE(O-18:1_22:5)	0.219244	0.157614
PE(O-18:1_22:4)	0.126311	0.158513
PE(O-18:1_22:2)	1.32619e-06	0.129314
PE(O-18:1_22:1)	7.83358e-08	0.13249
PE(O-18:1_21:1)	8.51277e-08	0.141032
PE(O-18:1_20:5)	0.302775	0.191769
PE(O-18:1_20:4)	0.115388	0.132246
PE(O-18:1_20:3)	0.101332	0.130665
PE(O-18:1_20:1)	8.89332e-07	6.04397e-08
PE(O-18:1_18:2)	0.367552	0.216101
PE(O-18:1_18:1)	0.590274	0.272173
PE(O-18:0_22:6)	0.2964	0.190491
PE(O-18:0_22:5)	0.573646	0.290844
PE(O-18:0_22:4)	0.268035	0.191563
PE(O-18:0_22:3)	0.344649	0.199953
PE(O-18:0_20:5)	0.407134	0.228797
PE(O-18:0_20:4)	0.29431	0.190086
PE(O-18:0_20:3)	0.722103	0.282785
PE(O-18:0_20:1)	1.93579e-07	0.137917
PE(O-18:0_18:2)	0.644685	0.281243
PE(O-18:0_18:1)	0.171941	0.166312
PE(O-18:0_16:0)	0.117551	0.167154
PE(O-17:2_20:4)	1.27655e-06	8.67543e-08
PE(O-17:2_18:1)	4.5974e-07	0.133247
PE(O-17:1_22:6)	0.233784	0.177062
PE(O-17:1_22:5)	0.0138755	0.122805
PE(O-17:1_22:4)	0.0822483	0.141526
PE(O-17:1_20:5)	0.0143495	0.126777
PE(O-17:1_20:4)	8.37455e-07	5.69143e-08
PE(O-17:1_18:2)	0.152311	0.16837
PE(O-17:1_18:1)	0.415349	0.235831
PE(O-16:2_20:5)	0.184142	0.165163
PE(O-16:2_20:4)	0.64679	0.276164
PE(O-16:2_16:1)	0.241324	0.173154
PE(O-16:1_24:4)	0.183706	0.177683
PE(O-16:1_22:6)	0.37249	0.193242
PE(O-16:1_22:5)	0.145554	0.147433
PE(O-16:1_22:1)	6.887e-08	0.134726
PE(O-16:1_20:5)	0.185835	0.163631
PE(O-16:1_20:4)	1.08622e-06	0.114432
PE(O-16:1_20:3)	0.114335	0.156779
PE(O-16:1_20:1)	3.55211e-07	0.147979
PE(O-16:1_18:1)	0.530641	0.268779
PE(O-16:1_16:1)	0.697389	0.299723
PE(O-16:1_16:0)	1.03525e-06	7.03559e-08
PE(O-16:0_22:6)	0.12683	0.160179
PE(O-16:0_22:5)	0.570702	0.276408
PE(O-16:0_22:4)	0.194822	0.169251
PE(O-16:0_22:3)	0.462777	0.239898
PE(O-16:0_20:4)	0.368454	0.21616
PE(O-16:0_20:3)	0.417158	0.22368
PE(O-16:0_20:0)	6.26438e-08	0.124968
PE(O-16:0_18:2)	0.266112	0.200604
PE(O-16:0_18:1)	0.301969	0.202056
PE(O-16:0_16:0)	5.0146e-07	0.144913
PE(O-15:1_22:5)	0.00961783	0.127306
PE(O-15:1_20:4)	0.582709	0.28921
PE(24:0_18:1)	7.09238e-07	4.82007e-08
PE(22:6_18:1)	0.598024	0.265416
PE(22:6_18:0)	0.88228	0.336193
PE(22:6_16:0)	0.135231	0.145547
PE(22:2_18:0)	9.6696e-07	6.57152e-08
PE(22:1_18:0)	6.51506e-07	4.42772e-08
PE(22:0_18:1)	6.34741e-08	0.13049
PE(20:5_18:1)	0.659308	0.283138
PE(20:4_22:2)	0.067437	0.114953
PE(20:4_20:0)	0.379686	0.226891
PE(20:4_18:0)	0.137439	0.159363
PE(20:3_18:0)	0.258025	0.170858
PE(20:2_18:0)	0.161728	0.175403
PE(20:1_18:1)	1.0794e-06	7.33567e-08
PE(20:1_18:0)	9.90246e-08	0.143192
PE(20:1_16:0)	1.02412e-07	0.146722
PE(20:0_18:2)	0.352174	0.221979
PE(20:0_18:1)	0.155168	0.169795
PE(20:0_18:0)	0.352719	0.222181
PE(19:2_22:5)	0.50306	0.237813
PE(19:0_20:4)	0.0888623	0.125818
PE(19:0_18:2)	0.411421	0.228271
PE(18:3_18:1)	0.179412	0.165247
PE(18:3_16:0)	0.215813	0.184622
PE(18:2_22:1)	0.283986	0.181873
PE(18:2_19:1)	0.440653	0.235218
PE(18:2_18:2)	0.478338	0.250987
PE(18:2_16:0)	0.473801	0.250351
PE(18:2_14:0)	0.179215	0.166576
PE(18:1_24:1)	0.12276	0.159627
PE(18:1_22:5)	0.589626	0.278494
PE(18:1_22:1)	0.301872	0.195678
PE(18:1_20:4)	0.240278	0.178433
PE(18:1_20:3)	0.0904264	0.147391
PE(18:1_18:2)	0.146453	0.167105
PE(18:1_18:1)	0.701521	0.282494
PE(18:1_18:0)	0.501752	0.255879
PE(18:1_16:1)	0.713889	0.288687
PE(18:0_22:5)	0.558216	0.265846
PE(18:0_22:4)	0.40265	0.238652
PE(18:0_20:5)	0.267641	0.19777
PE(18:0_18:2)	0.730927	0.329757
PE(18:0_14:0)	0.830919	0.343484
PE(17:1_18:2)	0.442805	0.231769
PE(17:1_18:1)	1.27214e-06	0.131829
PE(17:0_22:5)	0.177652	0.149259
PE(17:0_22:3)	0.387201	0.202862
PE(17:0_20:5)	0.311645	0.195649
PE(17:0_20:4)	0.0380792	0.120369
PE(17:0_20:3)	0.321374	0.207137
PE(17:0_18:1)	0.621543	0.271153
PE(16:1_20:4)	0.395899	0.216424
PE(16:1_18:2)	0.425976	0.232438
PE(16:1_18:0)	0.665599	0.2852
PE(16:1_16:0)	0.359103	0.205865
PE(16:0_22:5)	0.16479	0.156756
PE(16:0_22:4)	0.0716109	0.148365
PE(16:0_20:5)	0.242903	0.170134
PE(16:0_20:4)	0.396419	0.209816
PE(16:0_20:3)	0.801818	0.302555
PE(16:0_18:1)	0.480928	0.246403
PE(16:0_18:0)	0.999998	0.376806
PE(16:0_16:0)	1.34918e-06	0.130028
PE(15:0_18:1)	0.341075	0.228672
PE(14:0_18:1)	0.58476	0.296396
PC(O-20:1_20:4)	0.990372	0.407572
PC(O-20:0_20:4)	0.279831	0.192361
PC(O-18:2_20:4)	0.485868	0.216103
PC(O-18:1_22:6)	0.391348	0.197903
PC(O-18:1_22:1)	0.210045	0.175769
PC(O-18:1_22:0)	0.296225	0.213252
PC(O-18:1_20:4)	0.534751	0.312545
PC(O-18:1_20:1)	0.0299753	0.138991
PC(O-18:1_18:2)	0.559217	0.270158
PC(O-18:1_16:0)	0.846801	0.292481
PC(O-18:0_22:6)	0.551039	0.238382
PC(O-18:0_20:4)	0.308337	0.20292
PC(O-18:0_20:3)	0.028345	0.122054
PC(O-18:0_18:2)	0.533194	0.255165
PC(O-18:0_18:1)	0.749174	0.27273
PC(O-16:1_22:6)	0.420744	0.196661
PC(O-16:1_20:5)	0.362085	0.191257
PC(O-16:1_20:4)	0.280251	0.176868
PC(O-16:1_18:2)	0.398557	0.229729
PC(O-16:1_16:1)	0.0536423	0.145258
PC(O-16:0_22:0)	1.10806e-06	7.53038e-08
PC(O-16:0_20:4)	0.343785	0.208429
PC(O-16:0_18:2)	0.474635	0.245449
PC(O-16:0_16:1)	8.70891e-07	5.91865e-08
PC(O-16:0_16:0)	0.369002	0.238999
PC(O-16:0_14:1)	0.060522	0.140685
PC(O-16:0_14:0)	0.537746	0.295627
PC(O-14:0_20:4)	0.365766	0.205105
PC(24:0_18:1)	6.57539e-08	0.137348
PC(22:6_17:0)	0.458544	0.241837
PC(22:4_18:1)	0.0229904	0.123548
PC(22:4_16:0)	0.697068	0.333355
PC(20:4_22:5)	0.0990992	0.14916
PC(20:4_20:4)	0.983905	0.324496
PC(20:4_17:0)	0.167646	0.175973
PC(20:4_16:1)	0.446841	0.230907
PC(20:3_18:1)	0.188274	0.161742
PC(20:2_22:6)	0.839379	0.30601
PC(20:2_18:1)	4.83922e-07	0.127974
PC(19:1_18:2)	0.124974	0.161535
PC(19:0_20:4)	0.0682407	0.145312
PC(19:0_18:2)	0.119712	0.17195
PC(18:3_18:1)	0.0170587	0.130289
PC(18:2_22:6)	0.467951	0.247227
PC(18:2_22:1)	0.600523	0.259701
PC(18:2_20:4)	0.628191	0.275325
PC(18:2_20:3)	0.358707	0.217929
PC(18:2_18:3)	0.178865	0.1785
PC(18:2_18:2)	0.528082	0.272886
PC(18:1_22:6)	0.999999	0.343533
PC(18:1_22:0)	9.05648e-08	0.152161
PC(18:1_20:4)	0.413892	0.239536
PC(18:1_19:1)	0.436882	0.226096
PC(18:1_18:2)	0.0660749	0.139239
PC(18:1_18:1)	0.456329	0.241909
PC(18:0_22:5)	0.528738	0.241993
PC(18:0_22:4)	0.597238	0.282868
PC(18:0_20:4)	0.229358	0.197432
PC(18:0_20:3)	0.238724	0.194316
PC(18:0_20:2)	0.440379	0.248047
PC(18:0_18:2)	0.169421	0.162931
PC(18:0_18:1)	0.860254	0.314706
PC(18:0_18:0)	0.317284	0.21857
PC(17:1_20:4)	0.417625	0.231863
PC(17:1_18:2)	0.194078	0.162735
PC(17:1_18:1)	0.201837	0.178105
PC(17:0_18:2)	0.351143	0.228287
PC(17:0_18:1)	0.23096	0.19706
PC(16:1_22:6)	0.630539	0.275047
PC(16:1_18:2)	0.560613	0.265897
PC(16:1_18:1)	0.903149	0.339103
PC(16:1_16:1)	0.876933	0.315079
PC(16:0_22:6)	0.059869	0.123653
PC(16:0_22:5)	0.512674	0.256743
PC(16:0_22:0)	3.36857e-07	0.150188
PC(16:0_20:5)	0.261207	0.182093
PC(16:0_20:4)	0.464308	0.235968
PC(16:0_20:3)	0.262596	0.187577
PC(16:0_20:2)	0.412347	0.236692
PC(16:0_20:1)	1.33162e-06	9.04966e-08
PC(16:0_18:3)	0.255065	0.186265
PC(16:0_18:2)	0.367283	0.209588
PC(16:0_18:1)	0.383963	0.232964
PC(16:0_18:0)	0.0258955	0.141212
PC(16:0_16:2)	0.523928	0.280515
PC(16:0_16:1)	0.746218	0.304423
PC(16:0_16:0)	9.72486e-07	6.60908e-08
PC(16:0_14:0)	0.069261	0.148623
PC(15:0_20:4)	0.221909	0.18662
PC(15:0_20:3)	0.18967	0.175198
PC(15:0_18:1)	0.0501899	0.138706
PC(15:0_16:1)	0.388747	0.209016
PC(15:0_16:0)	4.63119e-07	0.12791
PC(14:0_20:5)	3.51597e-07	0.131898
PC(14:0_20:4)	0.299986	0.190101
PC(14:0_18:2)	0.436409	0.221734
PC(14:0_18:1)	0.113872	0.166081
PC(14:0_16:1)	0.325524	0.188549
PC(14:0_14:0)	0.543481	0.261583
PA(22:0_18:1)	0.740373	0.276962
PA(18:1_22:4)	0.219078	0.187779
PA(18:1_18:2)	0.232487	0.182113
PA(18:1_18:1)	0.257775	0.191741
PA(18:0_22:6)	0.437863	0.196201
PA(18:0_20:4)	0.144887	0.154563
PA(18:0_18:1)	6.69229e-07	0.132681
PA(18:0_18:0)	0.523704	0.263821
PA(16:1_22:4)	0.392225	0.216101
PA(16:0_18:2)	0.325886	0.211604
PA(16:0_18:0)	1.21125e-06	8.23164e-08
PA(16:0_16:0)	0.247098	0.19264
PA(14:1_22:6)	3.59168e-06	2.44072e-07
MGDG(16:1_18:2)	0.994999	0.369893
MGDG(16:1_18:1)	0.885411	0.28534
MGDG(16:0_18:2)	0.85978	0.325396
MGDG(16:0_18:1)	0.993998	0.314425
MGDG(14:0_18:2)	0.431672	0.219843
MG(20:0)	6.80028e-07	4.62156e-08
MG(18:1)	4.84531e-07	0.128804
MG(18:0)	1.25632e-05	8.53475e-07
MG(17:0)	1.14379e-06	7.77324e-08
MG(16:0)	0.0209202	0.125392
MG(14:0)	0.00731768	0.136646
LPS(22:6/0:0)	0.209594	0.173102
LPS(22:5/0:0)	0.181542	0.181426
LPS(20:4/0:0)	0.317421	0.210444
LPS(20:3/0:0)	1.01029e-07	0.126929
LPS(18:2/0:0)	0.684087	0.297359
LPS(18:1/0:0)	0.577906	0.270968
LPS(18:0/0:0)	0.112674	0.158761
LPI(20:4/0:0)	0.239385	0.178279
LPI(20:3/0:0)	0.10042	0.146952
LPI(20:0)	0.0909456	0.154247
LPI(18:2/0:0)	0.611643	0.262987
LPI(18:1/0:0)	0.481016	0.24509
LPI(18:0/0:0)	0.204222	0.174451
LPI(17:0)	0.0622573	0.152943
LPI(16:0/0:0)	0.115031	0.146429
LPG(22:4)	0.227467	0.188355
LPG(20:4/0:0)	0.0787931	0.126254
LPG(20:3)	0.0314468	0.133779
LPG(18:2/0:0)	0.322217	0.23615
LPG(18:1/0:0)	0.134538	0.159242
LPG(18:0/0:0)	0.535159	0.276178
LPG(16:0/0:0)	0.175038	0.178756
LPE(P-18:1)	0.104253	0.164524
LPE(P-18:0)	0.455641	0.251072
LPE(P-17:0)	0.0623035	0.13301
LPE(P-16:0)	0.162783	0.17997
LPE(22:6/0:0)	1.06968e-06	0.117863
LPE(22:5/0:0)	0.0796733	0.142665
LPE(22:4/0:0)	0.0894113	0.139989
LPE(22:3/0:0)	0.091035	0.149422
LPE(20:5/0:0)	2.09786e-07	0.137617
LPE(20:4/0:0)	1.46691e-06	9.96903e-08
LPE(20:3/0:0)	0.307307	0.206378
LPE(20:2/0:0)	6.43987e-07	4.37662e-08
LPE(20:1/0:0)	0.187338	0.170084
LPE(18:3/0:0)	0.0673371	0.131839
LPE(18:2/0:0)	0.146834	0.157509
LPE(18:1/0:0)	0.217832	0.190674
LPE(18:0/0:0)	0.45832	0.249885
LPE(17:1/0:0)	0.254463	0.209404
LPE(17:0/0:0)	1.35979e-06	9.24109e-08
LPE(16:1/0:0)	0.244382	0.192453
LPE(16:0/0:0)	0.513137	0.274522
LPE(0:0/22:5)	9.16663e-07	6.22971e-08
LPE(0:0/20:3)	1.04994e-06	7.13543e-08
LPE(0:0/20:2)	4.89945e-07	0.127807
LPE(0:0/20:1)	0.128703	0.16824
LPE(0:0/18:2)	0.0838619	0.138045
LPE(0:0/18:1)	0.143034	0.16711
LPE(0:0/18:0)	0.484185	0.25631
LPE(0:0/16:0)	0.00499817	0.13298
LPC(O-18:1)	0.338813	0.225162
LPC(O-18:0)	0.704489	0.308248
LPC(O-16:1)	4.2687e-07	0.12839
LPC(O-16:0)	0.297795	0.216942
LPC(O-14:0)	0.17303	0.177137
LPC(28:1)	0.623971	0.283348
LPC(22:6/0:0)	0.393256	0.22455
LPC(22:5/0:0)	0.0457149	0.137582
LPC(22:4/0:0)	0.0769374	0.151075
LPC(20:5/0:0)	0.00758934	0.128804
LPC(20:4/0:0)	3.13561e-07	0.130547
LPC(20:3/0:0)	0.0467281	0.140834
LPC(20:2/0:0)	1.00682e-06	0.12613
LPC(20:1/0:0)	0.144785	0.162185
LPC(20:0/0:0)	0.123753	0.179908
LPC(19:1/0:0)	0.0708898	0.150616
LPC(19:0/0:0)	0.236582	0.184485
LPC(18:3/0:0)	1.1627e-06	0.126947
LPC(18:2/0:0)	0.10029	0.152338
LPC(18:1/0:0)	0.253511	0.204711
LPC(18:0/0:0)	0.365163	0.231075
LPC(17:1/0:0)	0.880723	0.382156
LPC(17:0/0:0)	0.130204	0.169483
LPC(16:1/0:0)	0.829553	0.325346
LPC(16:0/0:0)	0.42647	0.231661
LPC(15:0/0:0)	0.384687	0.210792
LPC(14:0/0:0)	0.210054	0.16451
LPC(0:0/22:5)	0.0394685	0.128636
LPC(0:0/22:4)	0.137431	0.164377
LPC(0:0/20:2)	1.14989e-07	0.117278
LPC(0:0/20:1)	0.119726	0.163223
LPC(0:0/19:0)	0.333947	0.211335
LPC(0:0/18:2)	9.68212e-08	0.16618
LPC(0:0/18:1)	0.709259	0.315033
LPC(0:0/18:0)	0.257924	0.204375
LPC(0:0/17:0)	0.0155398	0.136396
LPC(0:0/16:0)	0.29608	0.219872
LPC(0:0/15:0)	0.266858	0.184049
LPA(0:0/20:4)	2.71704e-07	0.131796
LPA(0:0/18:1)	1.23819e-06	0.127347
LPA(0:0/16:0)	0.17523	0.176278
LNAPE(22:5/N-20:2)	6.69101e-07	0.109282
LNAPE(22:4/N-18:2)	0.291422	0.203799
LNAPE(20:5/N-18:1)	0.599565	0.275981
LNAPE(20:4/N-22:4)	0.078059	0.137248
LNAPE(20:4/N-18:2)	0.525581	0.250947
LNAPE(18:2/N-18:2)	0.532801	0.266157
LNAPE(18:1/N-18:2)	0.190199	0.176142
LNAPE(18:1/N-17:0)	0.553995	0.253478
LNAPE(16:1/N-16:0)	0.375171	0.212921
LNAPE(16:0/N-18:1)	0.489992	0.255847
LNAPE(16:0/N-16:0)	0.0603026	0.144727
HexCer(d18:1/24:1)	6.31536e-08	0.136921
HexCer(d18:1/24:0)	4.3847e-07	0.136007
HexCer(d18:1/23:0)	7.28526e-08	0.136303
HexCer(d18:1/22:1)	6.52296e-07	4.43309e-08
HexCer(d18:1/22:0)	3.7469e-07	0.146543
HexCer(d18:1/18:1)	1.00795e-07	0.129569
HexCer(d18:1/18:0)	1.19787e-06	0.131527
HexCer(d18:1/16:1)	0.637645	0.262463
Hex2Cer(d18:1/18:0)	0.605809	0.269926
Glycocholic acid	8.08506e-08	0.132333
FFA(38:1)	0.390508	0.209578
FFA(36:0)	0.450944	0.222579
FFA(35:0)	0.269767	0.183461
FFA(34:1)	1.26084e-06	0.116916
FFA(34:0)	0.255434	0.173723
FFA(32:1)	1.43173e-06	9.72999e-08
FFA(31:0)	1.16442e-06	7.91341e-08
FFA(30:0)	5.20127e-06	0.126253
FFA(29:0)	0.262909	0.18844
FFA(28:0)	0.0366603	0.139325
FFA(24:6)	9.2068e-06	6.25528e-07
FFA(24:4)	3.79605e-07	2.57987e-08
FFA(22:4)	0.303222	0.197438
FFA(20:4)	0.204982	0.164546
FFA(20:0)	0.086055	0.125024
FFA(19:0)	0.0982794	0.141559
FFA(18:2)	0.0404467	0.12782
FFA(18:1)	0.069057	0.139609
FFA(18:0)	0.0965145	0.135249
FFA(17:0)	1.01275e-06	0.130285
FFA(16:1)	0.0752755	0.140906
FFA(16:0)	0.0542089	0.135775
FFA(15:0)	1.14134e-07	0.118016
FFA(14:0)	1.26661e-06	0.122313
FFA(10:0)	0.0697729	0.149005
DL-Carnitine	0.0914611	0.147369
DG(O-21:0_16:0)	1.12066e-06	7.61602e-08
DG(O-19:0_16:0)	1.22183e-06	8.30355e-08
DG(8:0_16:0)	0.0753761	0.154237
DG(20:0_18:0)	0.0053724	0.115277
DG(19:0_18:0)	9.09974e-07	6.18426e-08
DG(18:2_18:2)	0.111743	0.156203
DG(18:1_20:4)	0.324672	0.214535
DG(18:1_18:2)	9.18518e-07	0.124551
DG(18:1_18:1)	0.0688237	0.133144
DG(18:0_22:4)	0.199457	0.170232
DG(18:0_22:3)	0.229235	0.186917
DG(18:0_20:5)	8.22242e-08	0.139257
DG(18:0_20:4)	1.78807e-06	1.21515e-07
DG(18:0_20:3)	1.17867e-06	0.132473
DG(18:0_18:2)	0.254116	0.203383
DG(18:0_18:1)	0.176493	0.163823
DG(18:0_18:0)	0.335095	0.219858
DG(17:1_18:1)	1.09535e-06	0.110374
DG(17:0_18:1)	9.24492e-07	6.28292e-08
DG(17:0_18:0)	0.044907	0.135875
DG(17:0_16:0)	0.0502374	0.140497
DG(16:1_18:1)	0.270691	0.194447
DG(16:1_18:0)	0.0978792	0.131384
DG(16:1_16:1)	0.23898	0.171195
DG(16:0_20:4)	0.289598	0.194854
DG(16:0_20:0)	0.0235309	0.119467
DG(16:0_18:3)	6.7562e-07	0.119795
DG(16:0_18:2)	0.132719	0.152975
DG(16:0_18:1)	0.244133	0.174258
DG(16:0_18:0)	0.0423481	0.142913
DG(16:0_17:1)	0.137121	0.150752
DG(16:0_16:1)	0.595545	0.255996
DG(16:0_16:0)	8.22858e-06	5.59087e-07
DG(15:0_18:1)	0.302602	0.215246
DG(14:0_22:0)	0.140173	0.144024
DG(14:0_20:0)	0.0958102	0.142706
DG(14:0_18:2)	0.0499594	0.14516
DG(14:0_18:1)	0.393357	0.217746
DG(14:0_18:0)	9.12228e-07	0.111921
DG(14:0_16:1)	0.267664	0.184844
DG(14:0_16:0)	0.452672	0.224307
DG(14:0_14:0)	0.322083	0.210219
DG(12:0_20:0)	3.78283e-06	2.5706e-07
DG(12:0_18:1)	7.3439e-08	0.119157
DG(10:0_18:1)	0.0384545	0.129437
Coenzyme Q9	0.322352	0.211298
Coenzyme Q8	8.7313e-07	0.129075
Coenzyme Q10	0.188673	0.180411
Cholesterol	0.0692225	0.152154
CerP(d18:1/24:0)	8.84954e-08	0.119535
CerP(d18:1/20:3)	0.176371	0.170239
CerP(d18:1/18:1)	6.54594e-08	0.135598
CerP(d18:1/18:0)	0.0283136	0.113234
Cer(d18:2/24:1)	0.43926	0.262123
Cer(d18:2/24:0)	0.380065	0.25447
Cer(d18:2/23:0)	0.447152	0.257613
Cer(d18:2/22:0)	0.232971	0.184953
Cer(d18:2/18:0)	0.568203	0.260254
Cer(d18:1/25:0)	9.9304e-07	0.125984
Cer(d18:1/24:1)	1.14031e-06	7.74959e-08
Cer(d18:1/24:0)	1.00917e-06	6.85836e-08
Cer(d18:1/23:0)	0.138038	0.172764
Cer(d18:1/22:1)	5.4014e-07	0.134846
Cer(d18:1/22:0)	0.0129998	0.132345
Cer(d18:1/20:1)	0.0214014	0.12998
Cer(d18:1/20:0)	0.000991545	0.128553
Cer(d18:1/19:0)	9.69968e-07	0.130228
Cer(d18:1/18:1)	0.017986	0.130897
Cer(d18:1/18:0)	0.103597	0.160553
Cer(d18:1/17:0)	0.0159869	0.112452
Cer(d18:1/16:0)	0.310246	0.206551
Cer(d16:1/18:0)	0.237288	0.200217
Carnitine C9:0	0.754648	0.335054
Carnitine C8:1-OH	0.790726	0.341623
Carnitine C8:1	0.443961	0.251979
Carnitine C8:0	0.480479	0.256797
Carnitine C6-OH	0.733743	0.349906
Carnitine C6-2OH	0.0083638	0.130144
Carnitine C6:1	0.230664	0.199219
Carnitine C6:0	0.544769	0.273704
Carnitine C5-OH	0.122011	0.167823
Carnitine C5:1-2OH	1.24269e-05	8.44568e-07
Carnitine C5:1	0.198636	0.17911
Carnitine C5:0	2.25188e-07	0.124739
Carnitine C4-OH	0.363934	0.227949
Carnitine C4:1-2OH	0.127356	0.168667
Carnitine C4:0	0.273234	0.203723
Carnitine C3:1-2OH	0.352751	0.224614
Carnitine C3:0	0.26862	0.197223
Carnitine C20:4	0.197527	0.160206
Carnitine C20:3	0.0413814	0.130221
Carnitine C20:2	0.184762	0.199296
Carnitine C20:0	0.349063	0.215756
Carnitine C2:0	0.338321	0.222266
Carnitine C18-OH	0.37787	0.234212
Carnitine C18:3	0.126157	0.152218
Carnitine C18:2-OH	0.175244	0.18569
Carnitine C18:2	0.12161	0.161565
Carnitine C18:1-OH	0.351168	0.24457
Carnitine C18:1	0.188729	0.194198
Carnitine C18:0	0.323439	0.227356
Carnitine C17:1	0.0592476	0.157869
Carnitine C17:0	0.406744	0.254856
Carnitine C16-OH	0.163126	0.181367
Carnitine C16:2	0.381115	0.250366
Carnitine C16:1-OH	0.353324	0.23823
Carnitine C16:1	0.283242	0.226856
Carnitine C16:0	0.155349	0.193546
Carnitine C15:1	0.460847	0.263324
Carnitine C15:0	1.32555e-07	0.132812
Carnitine C14-OH	0.296623	0.221609
Carnitine C14:2	0.336502	0.238223
Carnitine C14:1-OH	0.378201	0.247897
Carnitine C14:1	0.412262	0.256865
Carnitine C14:0	0.286583	0.225354
Carnitine C13:0	0.668623	0.320187
Carnitine C12-OH	0.403036	0.251061
Carnitine C12:1-OH	0.413354	0.250967
Carnitine C12:1-2OH	0.0399597	0.135413
Carnitine C12:1	0.486085	0.26748
Carnitine C12:0	0.420212	0.253342
Carnitine C10:1-OH	0.619973	0.299789
Carnitine C10:1	0.558804	0.287972
Carnitine C10:0	0.372499	0.233067
9,10-EpOME	0.0640153	0.136539
15-oxoETE	3.03602e-06	0.117893
12,13-EpOME	5.4278e-07	3.68882e-08

## Sheet: Table S3
Table S3 The pairwise Spearman correlations of 947 lipid levels
Compounds.1	TG(10:0_12:0_14:0)	TG(10:0_12:0_18:1)	TG(10:0_12:0_18:2)	TG(10:0_14:0_14:1)	TG(10:0_14:0_16:0)	TG(10:0_14:0_18:3)	TG(10:0_15:0_16:0)	TG(10:0_16:0_12:0)	TG(10:0_16:0_16:1)	TG(10:0_16:0_18:1)	TG(10:0_16:0_18:2)	TG(10:0_16:0_18:3)	TG(10:0_18:1_18:2)	TG(10:0_18:1_18:3)	TG(12:0_12:0_18:0)	TG(12:0_14:0_16:0)	TG(12:0_14:0_16:1)	TG(12:0_14:0_18:0)	TG(12:0_14:0_18:1)	TG(12:0_14:0_18:2)	TG(12:0_15:0_16:0)	TG(12:0_15:0_16:1)	TG(12:0_15:0_18:1)	TG(12:0_15:0_18:2)	TG(12:0_16:0_16:0)	TG(12:0_16:0_16:1)	TG(12:0_16:0_18:1)	TG(12:0_16:0_18:2)	TG(12:0_16:0_22:5)	TG(12:0_16:1_18:2)	TG(12:0_18:1_18:3)	TG(12:0_18:2_18:2)	TG(13:0_14:0_16:0)	TG(14:0_14:0_16:0)	TG(14:0_14:1_16:1)	TG(14:0_14:1_18:1)	TG(14:0_15:0_16:0)	TG(14:0_15:0_16:1)	TG(14:0_15:0_18:1)	TG(14:0_15:0_18:2)	TG(14:0_16:0_16:0)	TG(14:0_16:0_16:1)	TG(14:0_16:0_18:0)	TG(14:0_16:0_18:1)	TG(14:0_16:0_18:2)	TG(14:0_16:0_20:4)	TG(14:0_16:1_17:1)	TG(14:0_16:1_18:1)	TG(14:0_16:1_18:2)
TG(10:0_12:0_14:0)	1	0.905414	0.828186	0.926172	0.943359	0.787894	0.815181	0.845471	0.907365	0.88369	0.902309	0.891598	0.862267	0.817962	0.889099	0.925273	0.924888	0.871596	0.866594	0.856567	0.824375	0.766555	0.802286	0.738027	0.850397	0.880345	0.887586	0.873036	0.724406	0.858118	0.781422	0.799102	0.797135	0.856982	0.855981	0.833809	0.796065	0.760007	0.797698	0.770117	0.566139	0.865444	0.41657	0.8501	0.856633	0.837458	0.796436	0.852918	0.842569
TG(10:0_12:0_18:1)	0.905414	1	0.865032	0.937031	0.9459	0.81393	0.862282	0.795262	0.97885	0.930082	0.918234	0.91264	0.894265	0.841571	0.815263	0.920888	0.967294	0.79874	0.93684	0.899195	0.872946	0.873607	0.870054	0.776677	0.833014	0.94476	0.922518	0.864903	0.73047	0.871446	0.831558	0.786554	0.84167	0.865327	0.960665	0.897268	0.850346	0.850797	0.869521	0.81414	0.59314	0.946885	0.410812	0.908061	0.889158	0.827389	0.868858	0.93316	0.910518
TG(10:0_12:0_18:2)	0.828186	0.865032	1	0.84582	0.848381	0.739357	0.760201	0.768677	0.85717	0.816235	0.829552	0.824531	0.814766	0.777824	0.753392	0.821837	0.865421	0.728709	0.843013	0.833487	0.768815	0.767391	0.767738	0.743033	0.754528	0.846627	0.828923	0.805757	0.691198	0.804847	0.781871	0.75607	0.756611	0.772458	0.847603	0.798985	0.747223	0.764285	0.777458	0.747402	0.498949	0.842772	0.343875	0.796364	0.808967	0.769417	0.792848	0.835779	0.834099
TG(10:0_14:0_14:1)	0.926172	0.937031	0.84582	1	0.903677	0.786553	0.814043	0.768315	0.94711	0.925756	0.906305	0.885364	0.909237	0.855209	0.82949	0.895075	0.94336	0.812945	0.851998	0.822683	0.818886	0.803655	0.834098	0.719686	0.783276	0.865689	0.884857	0.827361	0.712917	0.880674	0.799533	0.761081	0.763815	0.811781	0.924238	0.914976	0.777108	0.760522	0.809884	0.755993	0.538807	0.874889	0.385924	0.85874	0.839471	0.811362	0.798415	0.871163	0.849217
TG(10:0_14:0_16:0)	0.943359	0.9459	0.848381	0.903677	1	0.821882	0.882836	0.873759	0.953234	0.931317	0.945871	0.930869	0.888618	0.841567	0.926202	0.97971	0.969776	0.912084	0.946131	0.923367	0.89888	0.839983	0.866887	0.814574	0.921058	0.956064	0.959731	0.938852	0.776442	0.891611	0.823352	0.846757	0.88291	0.934224	0.904458	0.867234	0.88666	0.847273	0.882592	0.851021	0.63418	0.949269	0.469714	0.934741	0.936005	0.875585	0.8798	0.933222	0.914802
TG(10:0_14:0_18:3)	0.787894	0.81393	0.739357	0.786553	0.821882	1	0.753117	0.728813	0.809441	0.787333	0.81299	0.806745	0.781752	0.736828	0.746409	0.800615	0.823955	0.719334	0.78708	0.774773	0.762808	0.728407	0.7511	0.708557	0.722682	0.793578	0.790023	0.792584	0.669107	0.772192	0.748446	0.721178	0.742894	0.731908	0.775705	0.749179	0.714156	0.721789	0.741478	0.728583	0.453141	0.783573	0.307617	0.757132	0.779554	0.739582	0.746079	0.780492	0.784093
TG(10:0_15:0_16:0)	0.815181	0.862282	0.760201	0.814043	0.882836	0.753117	1	0.760485	0.852089	0.839786	0.864388	0.845764	0.839413	0.785883	0.812625	0.865178	0.867651	0.793627	0.850755	0.815145	0.982246	0.945944	0.966519	0.869469	0.8171	0.860531	0.868779	0.873026	0.73649	0.845983	0.761424	0.789439	0.939455	0.822267	0.82573	0.80231	0.928515	0.93903	0.954524	0.94055	0.540591	0.849356	0.396393	0.840973	0.863237	0.783231	0.921114	0.853916	0.852454
TG(10:0_16:0_12:0)	0.845471	0.795262	0.768677	0.768315	0.873759	0.728813	0.760485	1	0.782643	0.7589	0.783849	0.780187	0.772708	0.729662	0.821333	0.824694	0.84811	0.797784	0.873966	0.880384	0.786221	0.726692	0.757299	0.776396	0.867668	0.861864	0.857274	0.859037	0.705548	0.783949	0.772963	0.822623	0.836814	0.819023	0.754878	0.747449	0.777617	0.780039	0.786923	0.768975	0.498839	0.825575	0.362987	0.773231	0.806249	0.781722	0.793402	0.793831	0.804492
TG(10:0_16:0_16:1)	0.907365	0.97885	0.85717	0.94711	0.953234	0.809441	0.852089	0.782643	1	0.969955	0.948635	0.928377	0.921795	0.866092	0.857254	0.94759	0.981653	0.844817	0.925064	0.883269	0.862833	0.851589	0.868875	0.761652	0.841397	0.9382	0.942597	0.876897	0.754372	0.898055	0.838227	0.795817	0.817657	0.881065	0.972036	0.932707	0.84146	0.818587	0.863303	0.803384	0.606682	0.954758	0.434222	0.937589	0.908807	0.844179	0.858841	0.947946	0.91644
TG(10:0_16:0_18:1)	0.88369	0.930082	0.816235	0.925756	0.931317	0.787333	0.839786	0.7589	0.969955	1	0.964316	0.930562	0.931373	0.869248	0.891759	0.948608	0.959393	0.880856	0.881611	0.839671	0.84798	0.812447	0.871568	0.747822	0.829111	0.897978	0.941533	0.87768	0.774868	0.910469	0.817974	0.795901	0.783841	0.861277	0.944522	0.948484	0.813416	0.780701	0.852034	0.790714	0.568786	0.922472	0.41664	0.933812	0.907924	0.838214	0.833074	0.931111	0.895709
TG(10:0_16:0_18:2)	0.902309	0.918234	0.829552	0.906305	0.945871	0.81299	0.864388	0.783849	0.948635	0.964316	1	0.974236	0.947394	0.89895	0.907935	0.951819	0.948895	0.89046	0.884502	0.863439	0.868393	0.819808	0.875544	0.7882	0.84763	0.900575	0.936822	0.934936	0.823755	0.94414	0.842981	0.857674	0.815194	0.869009	0.913862	0.905587	0.831807	0.802493	0.868768	0.846495	0.556162	0.912605	0.401398	0.918367	0.948558	0.868178	0.86767	0.940125	0.928673
TG(10:0_16:0_18:3)	0.891598	0.91264	0.824531	0.885364	0.930869	0.806745	0.845764	0.780187	0.928377	0.930562	0.974236	1	0.917772	0.871483	0.87067	0.926726	0.925749	0.852504	0.879308	0.864045	0.850204	0.811029	0.848756	0.780117	0.831634	0.892384	0.906126	0.91541	0.810751	0.915972	0.835924	0.843422	0.804651	0.847966	0.894484	0.86764	0.812939	0.796331	0.844188	0.829505	0.542029	0.891585	0.385209	0.883532	0.923231	0.847274	0.85508	0.916582	0.912593
TG(10:0_18:1_18:2)	0.862267	0.894265	0.814766	0.909237	0.888618	0.781752	0.839413	0.772708	0.921795	0.931373	0.947394	0.917772	1	0.940961	0.863021	0.885417	0.936471	0.844819	0.876305	0.863745	0.851411	0.826536	0.894958	0.798335	0.813531	0.886978	0.933963	0.915289	0.834729	0.983808	0.876217	0.867451	0.810412	0.829257	0.936159	0.964968	0.822786	0.817019	0.888627	0.85654	0.53059	0.904753	0.391117	0.899226	0.929942	0.861138	0.8915	0.939094	0.943787
TG(10:0_18:1_18:3)	0.817962	0.841571	0.777824	0.855209	0.841567	0.736828	0.785883	0.729662	0.866092	0.869248	0.89895	0.871483	0.940961	1	0.813979	0.83114	0.880677	0.794211	0.822796	0.816132	0.795511	0.77313	0.830754	0.747039	0.763441	0.8319	0.87421	0.867868	0.805636	0.9381	0.834165	0.834276	0.760895	0.773867	0.8781	0.90326	0.766488	0.762969	0.829444	0.810774	0.477963	0.846069	0.344609	0.837272	0.880311	0.825789	0.836847	0.881026	0.893396
TG(12:0_12:0_18:0)	0.889099	0.815263	0.753392	0.82949	0.926202	0.746409	0.812625	0.821333	0.857254	0.891759	0.907935	0.87067	0.863021	0.813979	1	0.944433	0.892051	0.976298	0.835508	0.825091	0.828424	0.718044	0.807544	0.755569	0.88929	0.853987	0.920503	0.920629	0.778417	0.881849	0.756282	0.829585	0.799776	0.89002	0.80248	0.83536	0.812334	0.740637	0.81867	0.801089	0.591548	0.858398	0.476286	0.889449	0.899689	0.855057	0.809334	0.861695	0.847218
TG(12:0_14:0_16:0)	0.925273	0.920888	0.821837	0.895075	0.97971	0.800615	0.865178	0.824694	0.94759	0.948608	0.951819	0.926726	0.885417	0.83114	0.944433	1	0.953644	0.946465	0.910728	0.880169	0.88382	0.809866	0.854608	0.779743	0.922237	0.927704	0.951613	0.920017	0.770097	0.884677	0.795145	0.821772	0.846305	0.945076	0.893776	0.871408	0.880008	0.807948	0.863813	0.822463	0.671437	0.934095	0.517445	0.950965	0.930691	0.85635	0.851192	0.92368	0.893611
TG(12:0_14:0_16:1)	0.924888	0.967294	0.865421	0.94336	0.969776	0.823955	0.867651	0.84811	0.981653	0.959393	0.948895	0.925749	0.936471	0.880677	0.892051	0.953644	1	0.876679	0.952659	0.925056	0.884967	0.858685	0.88816	0.802746	0.88502	0.958915	0.970999	0.920837	0.784178	0.924628	0.856403	0.843304	0.865416	0.905635	0.960308	0.94018	0.867962	0.850788	0.892726	0.842285	0.608991	0.966329	0.444226	0.943017	0.931385	0.87461	0.88968	0.95628	0.935725
TG(12:0_14:0_18:0)	0.871596	0.79874	0.728709	0.812945	0.912084	0.719334	0.793627	0.797784	0.844817	0.880856	0.89046	0.852504	0.844819	0.794211	0.976298	0.946465	0.876679	1	0.820508	0.80715	0.816909	0.702553	0.789841	0.725408	0.919798	0.839224	0.908199	0.896574	0.761293	0.858519	0.73135	0.805427	0.783763	0.925819	0.791667	0.820483	0.833687	0.71711	0.803365	0.773509	0.684255	0.850823	0.581181	0.903939	0.887553	0.830344	0.785144	0.849098	0.826587
TG(12:0_14:0_18:1)	0.866594	0.93684	0.843013	0.851998	0.946131	0.78708	0.850755	0.873966	0.925064	0.881611	0.884502	0.879308	0.876305	0.822796	0.835508	0.910728	0.952659	0.820508	1	0.977393	0.882674	0.86289	0.864671	0.842181	0.911997	0.991382	0.960452	0.92246	0.777589	0.8776	0.857223	0.852372	0.912315	0.916147	0.920901	0.871988	0.896517	0.903525	0.907311	0.865797	0.625657	0.979467	0.448888	0.924883	0.930162	0.85042	0.923927	0.956907	0.948371
TG(12:0_14:0_18:2)	0.856567	0.899195	0.833487	0.822683	0.923367	0.774773	0.815145	0.880384	0.883269	0.839671	0.863439	0.864045	0.863745	0.816132	0.825091	0.880169	0.925056	0.80715	0.977393	1	0.851581	0.827192	0.82949	0.838255	0.898265	0.968089	0.936693	0.925363	0.776563	0.873401	0.865482	0.866589	0.896244	0.893719	0.885936	0.841674	0.865936	0.880932	0.882588	0.855611	0.596496	0.948726	0.429702	0.888557	0.917797	0.85721	0.910062	0.933789	0.940882
TG(12:0_15:0_16:0)	0.824375	0.872946	0.768815	0.818886	0.89888	0.762808	0.982246	0.786221	0.862833	0.84798	0.868393	0.850204	0.851411	0.795511	0.828424	0.88382	0.884967	0.816909	0.882674	0.851581	1	0.946744	0.971453	0.880501	0.857378	0.889027	0.895909	0.892978	0.748888	0.858993	0.784671	0.810588	0.958514	0.860375	0.841178	0.820993	0.954698	0.953368	0.97107	0.948803	0.583486	0.878464	0.438055	0.870366	0.884589	0.801442	0.938642	0.878017	0.874262
TG(12:0_15:0_16:1)	0.766555	0.873607	0.767391	0.803655	0.839983	0.728407	0.945944	0.726692	0.851589	0.812447	0.819808	0.811029	0.826536	0.77313	0.718044	0.809866	0.858685	0.702553	0.86289	0.827192	0.946744	1	0.946639	0.849925	0.777513	0.866362	0.845005	0.821424	0.698708	0.81916	0.776871	0.755279	0.91711	0.790898	0.854855	0.810106	0.905306	0.943511	0.939172	0.905107	0.529343	0.85631	0.374316	0.822606	0.829941	0.742072	0.917452	0.855172	0.853363
TG(12:0_15:0_18:1)	0.802286	0.870054	0.767738	0.834098	0.866887	0.7511	0.966519	0.757299	0.868875	0.871568	0.875544	0.848756	0.894958	0.830754	0.807544	0.854608	0.88816	0.789841	0.864671	0.82949	0.971453	0.946639	1	0.872204	0.809312	0.870525	0.896911	0.878149	0.767965	0.891941	0.808031	0.814645	0.92509	0.814061	0.871786	0.878983	0.919035	0.940932	0.975787	0.939359	0.522725	0.870328	0.383734	0.861501	0.876476	0.79249	0.939727	0.883151	0.882491
TG(12:0_15:0_18:2)	0.738027	0.776677	0.743033	0.719686	0.814574	0.708557	0.869469	0.776396	0.761652	0.747822	0.7882	0.780117	0.798335	0.747039	0.755569	0.779743	0.802746	0.725408	0.842181	0.838255	0.880501	0.849925	0.872204	1	0.797257	0.837304	0.831612	0.861861	0.724122	0.820345	0.775121	0.821236	0.899599	0.770705	0.765629	0.752956	0.852643	0.90072	0.892929	0.895393	0.4799	0.811155	0.342662	0.771647	0.831263	0.762033	0.890921	0.818977	0.840665
TG(12:0_16:0_16:0)	0.850397	0.833014	0.754528	0.783276	0.921058	0.722682	0.8171	0.867668	0.841397	0.829111	0.84763	0.831634	0.813531	0.763441	0.88929	0.922237	0.88502	0.919798	0.911997	0.898265	0.857378	0.777513	0.809312	0.797257	1	0.915725	0.919576	0.905509	0.742761	0.827149	0.767725	0.826765	0.883444	0.977711	0.809991	0.78994	0.917895	0.822655	0.856264	0.823804	0.765885	0.903854	0.633979	0.911427	0.895279	0.805472	0.848821	0.87652	0.859832
TG(12:0_16:0_16:1)	0.880345	0.94476	0.846627	0.865689	0.956064	0.793578	0.860531	0.861864	0.9382	0.897978	0.900575	0.892384	0.886978	0.8319	0.853987	0.927704	0.958915	0.839224	0.991382	0.968089	0.889027	0.866362	0.870525	0.837304	0.915725	1	0.966469	0.92774	0.783237	0.887986	0.854624	0.850037	0.908979	0.925296	0.930796	0.881466	0.901936	0.89828	0.910931	0.869483	0.638123	0.984038	0.460319	0.938019	0.939509	0.857108	0.924687	0.964308	0.952022
TG(12:0_16:0_18:1)	0.887586	0.922518	0.828923	0.884857	0.959731	0.790023	0.868779	0.857274	0.942597	0.941533	0.936822	0.906126	0.933963	0.87421	0.920503	0.951613	0.970999	0.908199	0.960452	0.936693	0.895909	0.845005	0.896911	0.831612	0.919576	0.966469	1	0.956234	0.821499	0.937245	0.858351	0.879503	0.891151	0.929634	0.929702	0.931896	0.89603	0.869711	0.923331	0.878201	0.62121	0.977268	0.464259	0.965355	0.966269	0.889505	0.922774	0.972765	0.954801
TG(12:0_16:0_18:2)	0.873036	0.864903	0.805757	0.827361	0.938852	0.792584	0.873026	0.859037	0.876897	0.87768	0.934936	0.91541	0.915289	0.867868	0.920629	0.920017	0.920837	0.896574	0.92246	0.925363	0.892978	0.821424	0.878149	0.861861	0.905509	0.92774	0.956234	1	0.856394	0.942565	0.844793	0.925312	0.900307	0.898033	0.850951	0.856598	0.881901	0.865704	0.913787	0.919941	0.562155	0.920857	0.417499	0.908441	0.974182	0.90017	0.928748	0.938184	0.949935
TG(12:0_16:0_22:5)	0.724406	0.73047	0.691198	0.712917	0.776442	0.669107	0.73649	0.705548	0.754372	0.774868	0.823755	0.810751	0.834729	0.805636	0.778417	0.770097	0.784178	0.761293	0.777589	0.776563	0.748888	0.698708	0.767965	0.724122	0.742761	0.783237	0.821499	0.856394	1	0.859378	0.750296	0.831277	0.739751	0.74519	0.75692	0.781783	0.741813	0.731589	0.796917	0.802019	0.452042	0.794429	0.330475	0.802577	0.870138	0.822986	0.81929	0.836713	0.86207
TG(12:0_16:1_18:2)	0.858118	0.871446	0.804847	0.880674	0.891611	0.772192	0.845983	0.783949	0.898055	0.910469	0.94414	0.915972	0.983808	0.9381	0.881849	0.884677	0.924628	0.858519	0.8776	0.873401	0.858993	0.81916	0.891941	0.820345	0.827149	0.887986	0.937245	0.942565	0.859378	1	0.870719	0.893386	0.830037	0.836128	0.908672	0.940504	0.832079	0.826818	0.897702	0.882415	0.522716	0.900085	0.387055	0.897183	0.948503	0.88419	0.905699	0.938069	0.95371
TG(12:0_18:1_18:3)	0.781422	0.831558	0.781871	0.799533	0.823352	0.748446	0.761424	0.772963	0.838227	0.817974	0.842981	0.835924	0.876217	0.834165	0.756282	0.795145	0.856403	0.73135	0.857223	0.865482	0.784671	0.776871	0.808031	0.775121	0.767725	0.854624	0.858351	0.844793	0.750296	0.870719	1	0.832263	0.784092	0.760042	0.859027	0.850197	0.761274	0.794242	0.823847	0.797972	0.464234	0.849681	0.319482	0.807105	0.846601	0.79265	0.846939	0.867485	0.887981
TG(12:0_18:2_18:2)	0.799102	0.786554	0.75607	0.761081	0.846757	0.721178	0.789439	0.822623	0.795817	0.795901	0.857674	0.843422	0.867451	0.834276	0.829585	0.821772	0.843304	0.805427	0.852372	0.866589	0.810588	0.755279	0.814645	0.821236	0.826765	0.850037	0.879503	0.925312	0.831277	0.893386	0.832263	1	0.827154	0.803448	0.788385	0.805227	0.801025	0.807468	0.848915	0.860575	0.482538	0.84272	0.353521	0.818324	0.900552	0.859181	0.876363	0.865024	0.898451
TG(13:0_14:0_16:0)	0.797135	0.84167	0.756611	0.763815	0.88291	0.742894	0.939455	0.836814	0.817657	0.783841	0.815194	0.804651	0.810412	0.760895	0.799776	0.846305	0.865416	0.783763	0.912315	0.896244	0.958514	0.91711	0.92509	0.899599	0.883444	0.908979	0.891151	0.900307	0.739751	0.830037	0.784092	0.827154	1	0.865638	0.804506	0.776405	0.952147	0.969434	0.957715	0.946149	0.581978	0.880908	0.435541	0.845215	0.87562	0.792453	0.94519	0.866527	0.871961
TG(14:0_14:0_16:0)	0.856982	0.865327	0.772458	0.811781	0.934224	0.731908	0.822267	0.819023	0.881065	0.861277	0.869009	0.847966	0.829257	0.773867	0.89002	0.945076	0.905635	0.925819	0.916147	0.893719	0.860375	0.790898	0.814061	0.770705	0.977711	0.925296	0.929634	0.898033	0.74519	0.836128	0.760042	0.803448	0.865638	1	0.846698	0.814506	0.929347	0.81459	0.857571	0.814818	0.817981	0.930363	0.680561	0.949794	0.912955	0.822605	0.851812	0.905749	0.878402
TG(14:0_14:1_16:1)	0.855981	0.960665	0.847603	0.924238	0.904458	0.775705	0.82573	0.754878	0.972036	0.944522	0.913862	0.894484	0.936159	0.8781	0.80248	0.893776	0.960308	0.791667	0.920901	0.885936	0.841178	0.854855	0.871786	0.765629	0.809991	0.930796	0.929702	0.850951	0.75692	0.908672	0.859027	0.788385	0.804506	0.846698	1	0.957804	0.829405	0.829048	0.870697	0.801437	0.584454	0.949028	0.412719	0.920702	0.893483	0.822853	0.871667	0.951627	0.929819
TG(14:0_14:1_18:1)	0.833809	0.897268	0.798985	0.914976	0.867234	0.749179	0.80231	0.747449	0.932707	0.948484	0.905587	0.86764	0.964968	0.90326	0.83536	0.871408	0.94018	0.820483	0.871988	0.841674	0.820993	0.810106	0.878983	0.752956	0.78994	0.881466	0.931896	0.856598	0.781783	0.940504	0.850197	0.805227	0.776405	0.814506	0.957804	1	0.795158	0.789511	0.864161	0.792793	0.528453	0.911595	0.389697	0.9066	0.885031	0.827006	0.851666	0.926263	0.907206
TG(14:0_15:0_16:0)	0.796065	0.850346	0.747223	0.777108	0.88666	0.714156	0.928515	0.777617	0.84146	0.813416	0.831807	0.812939	0.822786	0.766488	0.812334	0.880008	0.867962	0.833687	0.896517	0.865936	0.954698	0.905306	0.919035	0.852643	0.917895	0.901936	0.89603	0.881901	0.741813	0.832079	0.761274	0.801025	0.952147	0.929347	0.829405	0.795158	1	0.931443	0.952188	0.921462	0.74518	0.897581	0.610501	0.903408	0.891314	0.792382	0.929315	0.884624	0.876437
TG(14:0_15:0_16:1)	0.760007	0.850797	0.764285	0.760522	0.847273	0.721789	0.93903	0.780039	0.818587	0.780701	0.802493	0.796331	0.817019	0.762969	0.740637	0.807948	0.850788	0.71711	0.903525	0.880932	0.953368	0.943511	0.940932	0.90072	0.822655	0.89828	0.869711	0.865704	0.731589	0.826818	0.794242	0.807468	0.969434	0.81459	0.829048	0.789511	0.931443	1	0.96443	0.945568	0.53302	0.875293	0.377125	0.826162	0.858041	0.770799	0.95612	0.87051	0.881094
TG(14:0_15:0_18:1)	0.797698	0.869521	0.777458	0.809884	0.882592	0.741478	0.954524	0.786923	0.863303	0.852034	0.868768	0.844188	0.888627	0.829444	0.81867	0.863813	0.892726	0.803365	0.907311	0.882588	0.97107	0.939172	0.975787	0.892929	0.856264	0.910931	0.923331	0.913787	0.796917	0.897702	0.823847	0.848915	0.957715	0.857571	0.870697	0.864161	0.952188	0.96443	1	0.968215	0.569416	0.909917	0.420532	0.895264	0.918197	0.829768	0.976276	0.918506	0.920793
[truncated: 908 more rows]
[truncated: 898 more columns]

## Sheet: Table S4
Table S4 Volatile flavor compounds identified by GC-IMS in glyceride/glycerophospholipid groups
[truncated: 55 more rows]

## Sheet: Table S5
Table S5 Discriminant effect of PLS-DA model
[truncated: 5 more rows]

## Sheet: Table S6
Table S6 Summary of genome-wide significant associations identified by mGWAS
[truncated: 640 more rows]

[truncated: 7 more sheets: Table S7, Table S8, Table S9, Table S10, Table S11, Table S12, Table S13]
